# Supplementary material for: Cell Membrane Remodeling Mediates Polymyxin B Resistance in Klebsiella pneumoniae: An Integrated Proteomics and Metabolomics Study
Source: Front Microbiol. 2022 Feb 10;13:810403. doi: 10.3389/fmicb.2022.810403 (PMC8866958; doi:10.3389/fmicb.2022.810403)
Supplement: Supplementary file 2 [file Data_Sheet_1.xlsx]

## Sheet: Diff distribution (2)
Compared sample name	Up-regulated	Down-regulated
KPPB/KPWT	133	182

## Sheet: KPPBvsKPWT
Protein accession	Protein description	KPPB/KPWT Ratio	Regulated Type	KPPB/KPWT P value	Gene name	MW [kDa]	Score	Coverage [%]	Peptides	PSMs	Unique peptides	KPPB	KPWT
A0A060VFS3	Sucrose-6-phosphate hydrolase OS=Klebsiella pneumoniae OX=573 GN=scrB	1.586	Up	2.2969e-07	scrB	52.483	24.246	13.8	5	6	5	1.779	1.122
A0A060VLM2	YbbM protein OS=Klebsiella pneumoniae OX=573 GN=ybbM	3.589	Up	0.0061554	ybbM	28.242	13.303	15.1	4	7	4	2.089	0.582
A0A0G3RTK6	Histidine kinase OS=Klebsiella pneumoniae OX=573 GN=AGG09_23245	13.671	Up	1.58208e-05	AGG09_23245	9.1073	39.429	25	3	4	3	3.24	0.237
A0A0H3GJM8	Periplasmic serine endoprotease DegP-like OS=Klebsiella pneumoniae subsp. pneumoniae (strain HS11286) OX=1125630 GN=KPHS_09100	2.384	Up	1.1246e-07	KPHS_09100	45.826	237.65	44	19	74	1	2.606	1.093
A0A0H3GKB0	L-threonine dehydratase OS=Klebsiella pneumoniae subsp. pneumoniae (strain HS11286) OX=1125630 GN=ilvA	1.489	Up	0.0030016	ilvA	54.306	53.165	24.6	10	12	10	1.269	0.852
A0A0H3GRR7	D-amino acid dehydrogenase OS=Klebsiella pneumoniae subsp. pneumoniae (strain HS11286) OX=1125630 GN=dadA	0.738	Down	1e-32	dadA	44.678	169.41	46.4	17	46	17	0.822	1.114
A0A0H3GYX9	Superoxide dismutase [Cu-Zn] OS=Klebsiella pneumoniae subsp. pneumoniae (strain HS11286) OX=1125630 GN=KPHS_29660	0.75	Down	9.1292e-09	KPHS_29660	14.737	106.83	51	5	27	5	0.699	0.932
A0A0H4FNU1	Beta-lactamase (Fragment) OS=Klebsiella pneumoniae OX=573 GN=blaCTX-M-15	0.342	Down	0.0028428	blaCTX-M-15	27.337	128.08	56.6	15	33	2	0.82	2.395
A0A0J4QPN3	4-oxalocrotonate tautomerase OS=Klebsiella pneumoniae OX=573 GN=AM459_16205	0.7	Down	1.2334e-07	AM459_16205	8.825	46.751	41	2	6	2	0.874	1.248
A0A0K2CSS0	Trat complement resistance protein OS=Klebsiella pneumoniae OX=573 GN=traT	0.399	Down	3.33067e-16	traT	25.081	87.955	43	9	26	9	0.482	1.208
A0A0S3FKD0	Magnesium/cobalt efflux protein OS=Klebsiella pneumoniae OX=573 GN=AGG09_06265	1.728	Up	6.9011e-07	AGG09_06265	33.323	59.572	25	8	13	8	1.438	0.832
A0A0S3FKK8	Acid stress chaperone HdeB OS=Klebsiella pneumoniae OX=573 GN=hdeB	0.728	Down	0.0063568	hdeB	9.3085	3.4592	19.3	2	3	2	0.353	0.485
A0A0S3FLB8	Maltoporin OS=Klebsiella pneumoniae OX=573 GN=lamB	0.64	Down	2.90323e-13	lamB	47.579	127.3	32	12	26	12	0.555	0.867
A0A1C3SZ37	Phosphomannomutase OS=Klebsiella pneumoniae OX=573 GN=manB	0.575	Down	3.53384e-13	manB	51.406	61.289	38.4	18	32	15	1.243	2.161
A0A1C3SZ88	Putative glycosyltransferase OS=Klebsiella pneumoniae OX=573 GN=KL136_00014	0.493	Down	4.8847e-06	KL136_00014	36.686	20.849	23.6	7	8	7	1.233	2.501
A0A1C3SZP9	Inner membrane tyrosine autokinase OS=Klebsiella pneumoniae OX=573 GN=wzc	0.047	Down	0.00039981	wzc	79.632	43.715	14.3	10	14	3	0.165	3.475
A0A1C3SZQ8	Glycosyltransferase OS=Klebsiella pneumoniae OX=573 GN=wcuI	0.625	Down	0.00064263	wcuI	40.631	23.424	24.6	9	13	9	1.244	1.991
A0A1C3SZS7	Group 1 glycosyl transferase OS=Klebsiella pneumoniae OX=573 GN=wbaZ	0.458	Down	4.88498e-15	wbaZ	43.781	124.3	32.8	13	27	13	1.099	2.397
A0A1C3T027	Glycosyltransferase OS=Klebsiella pneumoniae OX=573 GN=wcuO	0.408	Down	0.00023724	wcuO	42.878	34.966	9.9	3	4	3	1.037	2.541
A0A1C3T0F7	Mannose-1-phosphate guanylyltransferase/mannose-6-phosphate isomerase OS=Klebsiella pneumoniae OX=573 GN=manC	0.51	Down	1.5884e-08	manC	53.657	71.52	24.9	11	17	9	1.19	2.332
A0A1S0WF78	Uncharacterized protein OS=Klebsiella pneumoniae OX=573 GN=SM57_01954	0.621	Down	3.5556e-11	SM57_01954	54.228	306.72	45.5	17	48	17	0.778	1.253
A0A1W1KDD8	Outer membrane channel protein OS=Klebsiella pneumoniae OX=573 GN=tolC	1.972	Up	1.80843e-05	tolC	52.878	11.557	49.4	17	41	1	1.489	0.755
A0A210UIE8	Hydrolase TatD (Fragment) OS=Klebsiella pneumoniae OX=573 GN=B4U22_32265	1.835	Up	0.036264	B4U22_32265	10.929	11.625	13.3	1	2	1	1.521	0.829
A0A210UKL0	D-serine ammonia-lyase (Fragment) OS=Klebsiella pneumoniae OX=573 GN=B4U22_30705	1.308	Up	0.00044125	B4U22_30705	30.687	27.943	21.4	5	10	5	1.062	0.812
A0A210UPC4	Undecaprenyl-phosphate 4-deoxy-4-formamido-L-arabinose transferase (Fragment) OS=Klebsiella pneumoniae OX=573 GN=B4U22_28935	8.937	Up	3.6883e-09	B4U22_28935	26.505	136.76	50.8	9	26	9	2.851	0.319
A0A210UW97	TDP-fucosamine acetyltransferase (Fragment) OS=Klebsiella pneumoniae OX=573 GN=B4U21_30880	0.761	Down	0.016658	B4U21_30880	14.213	4.7443	20	3	3	3	0.893	1.173
A0A210UXW0	Anti-sigma factor OS=Klebsiella pneumoniae OX=573 GN=B4U22_22260	1.386	Up	0.035803	B4U22_22260	19.534	16.421	30.3	3	4	3	1.3	0.938
A0A210UZ38	"Nickel ABC transporter, nickel/metallophore periplasmic binding protein (Fragment) OS=Klebsiella pneumoniae OX=573 GN=B4U21_28065"	0.737	Down	0.030576	B4U21_28065	42.901	6.0284	8.6	3	4	3	0.806	1.094
A0A210V2G2	Uncharacterized protein (Fragment) OS=Klebsiella pneumoniae OX=573 GN=B4U22_18170	1.321	Up	1.8377e-07	B4U22_18170	19.332	85.873	45	7	14	6	1.428	1.081
A0A210V2K0	Type-1 fimbrial protein subunit A (Fragment) OS=Klebsiella pneumoniae OX=573 GN=fimA	3.617	Up	2.7359e-06	fimA	14.755	118.16	29.7	2	13	2	2.192	0.606
A0A210V6F9	Uncharacterized protein (Fragment) OS=Klebsiella pneumoniae OX=573 GN=B4U22_14840	0.661	Down	4.3921e-07	B4U22_14840	5.5388	15.136	42.6	3	7	3	1.033	1.563
A0A210V867	5-methyltetrahydropteroyltriglutamate--homocysteine S-methyltransferase (Fragment) OS=Klebsiella pneumoniae OX=573 GN=B4U22_13200	1.4	Up	0.041936	B4U22_13200	18.779	20.138	42.4	5	6	5	1.373	0.981
A0A210VAG1	Peptide chain release factor 1 (Fragment) OS=Klebsiella pneumoniae OX=573 GN=B4U21_17105	1.467	Up	5.9323e-09	B4U21_17105	38.244	83.964	27.6	8	11	8	1.213	0.827
A0A210VB37	Endopeptidase (Fragment) OS=Klebsiella pneumoniae OX=573 GN=B4U21_16580	0.58	Down	0.0062368	B4U21_16580	6.8305	3.7063	18.3	1	2	1	1.176	2.028
A0A210VCT7	Uncharacterized protein (Fragment) OS=Klebsiella pneumoniae OX=573 GN=B4U21_15270	4.756	Up	1.62437e-12	B4U21_15270	13.191	231.04	63	7	44	7	2.402	0.505
A0A210VDB6	Uncharacterized protein (Fragment) OS=Klebsiella pneumoniae OX=573 GN=B4U22_08125	0.608	Down	0.0027412	B4U22_08125	7.6748	15.842	47.9	3	4	3	0.864	1.421
A0A210VDN6	Arginine ABC transporter substrate-binding protein (Fragment) OS=Klebsiella pneumoniae OX=573 GN=B4U22_07830	0.627	Down	2.99072e-12	B4U22_07830	20.788	109.26	67.7	13	33	13	0.927	1.479
A0A210VGS5	Lysine decarboxylase LdcC (Fragment) OS=Klebsiella pneumoniae OX=573 GN=B4U22_04345	1.623	Up	9.5901e-09	B4U22_04345	74.551	34.948	16.2	9	14	9	1.024	0.631
A0A210VH99	Multidrug ABC transporter permease/ATP-binding protein (Fragment) OS=Klebsiella pneumoniae OX=573 GN=B4U22_03685	2.382	Up	0.0024638	B4U22_03685	54.909	11.151	8.9	4	5	4	1.641	0.689
A0A210VI53	ABC transporter substrate-binding protein (Fragment) OS=Klebsiella pneumoniae OX=573 GN=B4U22_02985	2.961	Up	3.88578e-14	B4U22_02985	17.798	86.167	41.5	6	13	6	1.839	0.621
A0A210VJ88	Copper homeostasis/adhesion lipoprotein NlpE (Fragment) OS=Klebsiella pneumoniae OX=573 GN=B4U22_01500	1.453	Up	2.53429e-11	B4U22_01500	23.778	22.736	25.6	5	11	5	1.286	0.885
A0A210VPM4	SAM-dependent methyltransferase (Fragment) OS=Klebsiella pneumoniae OX=573 GN=B4U21_01780	1.58	Up	0.000157336	B4U21_01780	22.38	7.7378	16.2	3	3	3	1.446	0.915
A0A231WKP5	Uncharacterized protein OS=Klebsiella pneumoniae OX=573 GN=B1727_24205	17.75	Up	5.6138e-05	B1727_24205	11.467	167.07	59.4	6	13	6	3.195	0.18
A0A231WU32	Long-chain fatty acid transporter OS=Klebsiella pneumoniae OX=573 GN=B1727_08375	0.605	Down	1.67314e-05	B1727_08375	47.852	127.44	19.5	7	17	7	0.66	1.091
A0A2A5PLG3	5'-deoxynucleotidase (Fragment) OS=Klebsiella pneumoniae OX=573 GN=CP995_33035	1.367	Up	0.0007036	CP995_33035	16.182	26.804	39.6	5	6	5	1.135	0.83
A0A2A5PXP4	Aldo/keto reductase OS=Klebsiella pneumoniae OX=573 GN=CP995_03500	1.394	Up	0.0041199	CP995_03500	31.836	1.7843	2.9	1	2	1	1.143	0.82
A0A2D1H0T5	Uncharacterized protein OS=Klebsiella pneumoniae subsp. pneumoniae OX=72407 GN=AN676_0309905	1.344	Up	8.3583e-07	AN676_0309905	31.177	39.429	18.8	6	9	6	2.077	1.545
A0A2D1HM99	Ribonuclease E OS=Klebsiella pneumoniae subsp. pneumoniae OX=72407 GN=rne	0.746	Down	1.62448e-12	rne	117.02	253.72	26.1	27	58	27	0.851	1.14
A0A2D1HNC4	Universal stress protein UspG OS=Klebsiella pneumoniae subsp. pneumoniae OX=72407 GN=AN676_0325245	0.576	Down	1.9437e-06	AN676_0325245	15.623	26.575	47.6	6	18	6	0.857	1.489
A0A2D1IUE3	Hydroxyethylthiazole kinase OS=Klebsiella pneumoniae OX=573 GN=thiM	1.794	Up	0.03666	thiM	26.147	50	33.5	6	7	6	1.993	1.111
A0A2G9LES7	Cytochrome b562 OS=Klebsiella pneumoniae OX=573 GN=CWN54_37895	0.468	Down	3.13116e-12	CWN54_37895	10.988	21.227	60	7	15	7	0.628	1.341
A0A2I6SE24	OmpK36 OS=Klebsiella pneumoniae OX=573 GN=ompK36	0.718	Down	0.00053664	ompK36	40.118	16.899	29.7	12	100	1	0.7	0.975
A0A2J2EP62	Na+/H+ antiporter (Fragment) OS=Klebsiella pneumoniae OX=573 GN=B4U36_31065	4.589	Up	0.0015612	B4U36_31065	34.317	10.876	15.3	5	7	5	2.345	0.511
A0A2J2ESG1	Phospholipid-binding protein MlaC (Fragment) OS=Klebsiella pneumoniae OX=573 GN=B4U36_25255	1.426	Up	1.8929e-09	B4U36_25255	23.794	66.568	46.7	9	19	9	1.258	0.882
A0A2J2EVS1	Transcriptional regulator LrhA (Fragment) OS=Klebsiella pneumoniae OX=573 GN=B4U36_19175	0.739	Down	0.043682	B4U36_19175	29.867	21.772	20.4	5	5	5	0.867	1.173
A0A2J2EWF4	Fructose-bisphosphate aldolase (Fragment) OS=Klebsiella pneumoniae OX=573 GN=B4U36_18170	2.34	Up	0.0031413	B4U36_18170	28.633	2.502	43	12	71	1	1.795	0.767
A0A2J2EWY1	YecA family protein (Fragment) OS=Klebsiella pneumoniae OX=573 GN=B4U36_17245	1.304	Up	0.0187584	B4U36_17245	14.79	20.032	18.8	2	5	1	1.324	1.015
A0A2J2EXT3	ABC transporter ATP-binding protein (Fragment) OS=Klebsiella pneumoniae OX=573 GN=oppD	0.751	Down	0.021681	oppD	35.524	5.2387	10.8	4	4	4	0.812	1.081
A0A2J2EY30	DNA-binding response regulator (Fragment) OS=Klebsiella pneumoniae OX=573 GN=B4U36_14875	1.351	Up	0.0190969	B4U36_14875	13.116	15.261	31.6	2	4	2	1.216	0.9
A0A2J2EYT2	Anhydro-N-acetylmuramic acid kinase (Fragment) OS=Klebsiella pneumoniae OX=573 GN=anmK	1.334	Up	0.002136	anmK	21.918	6.6045	14.6	3	4	3	1.219	0.914
A0A2J2EZ53	TIGR00156 family protein (Fragment) OS=Klebsiella pneumoniae OX=573 GN=B4U36_13395	0.757	Down	2.8893e-09	B4U36_13395	13.134	12.729	33.6	4	15	4	0.714	0.943
A0A2J2EZX1	GGDEF domain-containing protein (Fragment) OS=Klebsiella pneumoniae OX=573 GN=B4U36_12075	0.6	Down	0.00084359	B4U36_12075	18.45	32.273	19.5	2	2	2	0.789	1.314
A0A2J2F0M7	2-hydroxyacid dehydrogenase (Fragment) OS=Klebsiella pneumoniae OX=573 GN=B4U36_10915	1.459	Up	1.2994e-10	B4U36_10915	31.583	97.749	35.7	9	25	4	1.243	0.852
A0A2J2F3G4	Protein TolR (Fragment) OS=Klebsiella pneumoniae OX=573 GN=B4U36_05675	2.798	Up	3.6723e-05	B4U36_05675	14.512	19.576	50.7	5	8	5	2.199	0.786
A0A2J2F449	ABC transporter substrate-binding protein (Fragment) OS=Klebsiella pneumoniae OX=573 GN=B4U36_04065	6.028	Up	0.00112123	B4U36_04065	19.563	8.8667	22.3	4	4	4	2.598	0.431
A0A2J2F4Y0	Peptide transporter (Fragment) OS=Klebsiella pneumoniae OX=573 GN=B4U36_02570	1.584	Up	0.03946	B4U36_02570	33.078	5.8757	10.4	3	4	3	1.277	0.806
A0A2J5P8K3	Apolipoprotein N-acyltransferase (Fragment) OS=Klebsiella pneumoniae OX=573 GN=lnt	1.416	Up	7.8099e-05	lnt	20.618	33.478	35.8	5	6	5	1.256	0.887
A0A2J5PV31	Ethanolamine utilization microcompartment protein EutM (Fragment) OS=Klebsiella pneumoniae OX=573 GN=CWN54_29490	1.449	Up	0.00077615	CWN54_29490	9.507	29.899	55.9	4	11	4	0.787	0.543
A0A2J5QAQ1	Transcriptional regulator (Fragment) OS=Klebsiella pneumoniae OX=573 GN=CWN54_25530	1.532	Up	0.026625	CWN54_25530	13.686	42.117	39.2	5	6	5	1.316	0.859
A0A2J5QLW7	L-aspartate oxidase OS=Klebsiella pneumoniae OX=573 GN=CWN54_18125	1.451	Up	0.002405	CWN54_18125	58.447	16.45	10.8	6	6	6	1.21	0.834
A0A2J5QND2	Acyl-[acyl-carrier-protein]--UDP-N-acetylglucosamine O-acyltransferase (Fragment) OS=Klebsiella pneumoniae OX=573 GN=CWN54_15740	1.351	Up	3.2631e-10	CWN54_15740	27.514	51.232	27.6	6	14	6	1.216	0.9
A0A2J5R0B1	Rhizopine-binding protein (Fragment) OS=Klebsiella pneumoniae OX=573 GN=CWN54_04255	0.685	Down	4.83613e-13	CWN54_04255	28.72	37.593	28.9	7	13	7	0.814	1.189
A0A2J5UJG1	L-asparagine permease (Fragment) OS=Klebsiella pneumoniae OX=573 GN=CWN54_25045	1.501	Up	0.0099609	CWN54_25045	48.709	5.8128	6.7	3	5	3	1.367	0.911
A0A2K3BUK1	Phosphoporin PhoE OS=Klebsiella pneumoniae OX=573 GN=B4U36_07445	0.714	Down	0.00185906	B4U36_07445	35.866	28.545	18.2	6	15	2	0.66	0.924
A0A2L0KKW3	DUF4156 domain-containing protein OS=Klebsiella pneumoniae OX=573 GN=C3F39_12745	0.346	Down	3.6026e-06	C3F39_12745	11.999	28.959	16.2	1	3	1	0.568	1.64
A0A2L0PB55	Branched chain amino acid ABC transporter substrate-binding protein OS=Klebsiella pneumoniae OX=573 GN=BKY56_017230	0.75	Down	6.4426e-11	BKY56_017230	37.667	74.166	32.7	10	16	10	0.788	1.05
A0A2L1BZ31	Dimethyl sulfoxide reductase subunit A OS=Klebsiella pneumoniae OX=573 GN=C3483_13660	0.704	Down	0.030455	C3483_13660	89.922	55.761	14.1	11	13	10	0.914	1.298
A0A2P1BNZ9	Uncharacterized protein OS=Klebsiella pneumoniae OX=573	0.755	Down	0.00059843	---	11.762	-2	6.8	1	4	1	0.675	0.894
A0A2P4U7P2	Ion-translocating oxidoreductase complex subunit C OS=Klebsiella pneumoniae OX=573 GN=rnfC	1.434	Up	1.5483e-05	rnfC	70.012	38.526	14.6	7	7	7	1.441	1.005
A0A2P5U7N9	Macrolide export ATP-binding/permease protein MacB OS=Klebsiella pneumoniae subsp. pneumoniae OX=72407 GN=macB	3.752	Up	3.2342e-08	macB	70.145	53.375	17.3	9	14	9	2.311	0.616
A0A2P5UBB9	Isocitrate lyase OS=Klebsiella pneumoniae subsp. pneumoniae OX=72407 GN=C4Z36_20440	0.612	Down	2.8667e-08	C4Z36_20440	47.75	222.62	55.8	19	33	19	0.428	0.699
A0A2P5ZYE8	Type I restriction endonuclease subunit R OS=Klebsiella pneumoniae OX=573 GN=C5O89_22035	0.604	Down	2.80176e-12	C5O89_22035	44.428	162.63	48.2	16	32	16	1.338	2.216
A0A2P7RFH8	Uncharacterized protein OS=Klebsiella pneumoniae OX=573 GN=C7M87_24865	2.285	Up	2.23377e-13	C7M87_24865	16.086	19.195	23.1	4	12	4	2.466	1.079
A0A2R3QZ60	Twin-arginine translocase subunit TatB OS=Klebsiella pneumoniae OX=573 GN=AM459_02785	1.66	Up	2.2629e-05	AM459_02785	18.699	7.6721	15.5	3	7	3	1.391	0.838
A0A2R8FGP8	TonB-dependent copper receptor OS=Klebsiella pneumoniae OX=573 GN=AM459_27030	0.736	Down	8.5776e-07	AM459_27030	75.54	77.575	19.1	10	17	10	1.451	1.971
A6T5A9	Uncharacterized protein OS=Klebsiella pneumoniae subsp. pneumoniae (strain ATCC 700721 / MGH 78578) OX=272620 GN=psiF	0.281	Down	4.44089e-16	psiF	10.828	26.991	52.5	7	27	7	0.332	1.18
A6T5H5	Ubiquinol oxidase subunit 2 OS=Klebsiella pneumoniae subsp. pneumoniae (strain ATCC 700721 / MGH 78578) OX=272620 GN=cyoA	0.626	Down	8.071e-11	cyoA	33.315	28.206	24.5	7	20	7	0.746	1.192
A6T6G5	Cell envelope integrity inner membrane protein TolA OS=Klebsiella pneumoniae subsp. pneumoniae (strain ATCC 700721 / MGH 78578) OX=272620 GN=tolA	1.846	Up	1.1235e-09	tolA	44.361	22.968	14.6	5	9	5	1.652	0.895
A6T8X3	Uncharacterized protein OS=Klebsiella pneumoniae subsp. pneumoniae (strain ATCC 700721 / MGH 78578) OX=272620 GN=KPN_01613	0.708	Down	0.00122249	KPN_01613	7.5697	14.227	60.9	4	5	4	0.795	1.123
A6TF34	Uncharacterized protein OS=Klebsiella pneumoniae subsp. pneumoniae (strain ATCC 700721 / MGH 78578) OX=272620 GN=KPN_03781	0.593	Down	1.04361e-14	KPN_03781	8.9492	17.9	62.7	7	16	7	0.973	1.64
A6TF60	Gamma-glutamyltranspeptidase OS=Klebsiella pneumoniae subsp. pneumoniae (strain ATCC 700721 / MGH 78578) OX=272620 GN=ggt	0.768	Down	1e-32	ggt	60.88	185.99	43.5	22	47	22	0.804	1.047
A6TFE4	Putative cellulose synthase OS=Klebsiella pneumoniae subsp. pneumoniae (strain ATCC 700721 / MGH 78578) OX=272620 GN=KPN_03891	0.496	Down	0.0199015	KPN_03891	144.1	23.841	9.7	11	11	6	0.504	1.017
A6TGU7	Periplasmic protein of mal regulon OS=Klebsiella pneumoniae subsp. pneumoniae (strain ATCC 700721 / MGH 78578) OX=272620 GN=malM	0.692	Down	3.9146e-05	malM	30.413	45.486	19.5	5	10	5	0.731	1.057
A6TI11	Protein CreA OS=Klebsiella pneumoniae subsp. pneumoniae (strain ATCC 700721 / MGH 78578) OX=272620 GN=creA	0.761	Down	0.00025965	creA	16.273	28.457	49.3	6	9	6	0.813	1.068
A6TJ49	Uncharacterized protein OS=Klebsiella pneumoniae subsp. pneumoniae (strain ATCC 700721 / MGH 78578) OX=272620 GN=KPN_pKPN5p08242	0.304	Down	0.0114993	KPN_pKPN5p08242	21.312	12.873	21.9	3	4	3	0.634	2.088
B5XN18	Putative cellulose synthase operon protein D OS=Klebsiella pneumoniae (strain 342) OX=507522 GN=KPK_0215	0.544	Down	0.0058189	KPK_0215	17.733	1.7074	5.1	1	2	1	0.606	1.113
B5XVE6	Uncharacterized protein OS=Klebsiella pneumoniae (strain 342) OX=507522 GN=KPK_1131	0.569	Down	0.0047212	KPK_1131	6.4401	2.5531	54.2	2	5	1	0.582	1.022
B5XXL8	Isochorismatase hydrolase family protein OS=Klebsiella pneumoniae (strain 342) OX=507522 GN=KPK_3507	1.367	Up	4.3014e-05	KPK_3507	24.094	44.523	35.6	5	8	5	1.154	0.844
B5XY72	Putative peptidoglycan binding protein OS=Klebsiella pneumoniae (strain 342) OX=507522 GN=KPK_3607	0.555	Down	0.02642	KPK_3607	65.519	4.1607	3.2	2	2	2	0.836	1.506
B5Y1V8	"Acetolactate synthase, small subunit, isozyme III OS=Klebsiella pneumoniae (strain 342) OX=507522 GN=ilvH"	0.667	Down	5.312e-10	ilvH	18.035	39.192	62	8	12	8	0.772	1.157
B6UZ33	TraJ OS=Klebsiella pneumoniae OX=573	0.725	Down	0.0027196	---	55.619	16.479	11.6	6	7	6	1.476	2.037
C8SZR4	Bacterial cellulose synthase subunit (Fragment) OS=Klebsiella pneumoniae subsp. rhinoscleromatis ATCC 13884 OX=667127 GN=HMPREF0484_0854	0.555	Down	1.8998e-08	HMPREF0484_0854	164.27	80.32	8.8	12	13	7	0.593	1.069
C8TCL1	"PTS system, glucose-like IIB component OS=Klebsiella pneumoniae subsp. rhinoscleromatis ATCC 13884 OX=667127 GN=treB"	1.423	Up	7.2597e-07	treB	36.964	139.53	17.1	5	6	5	1.299	0.913
D4HQD0	DUF4268 domain-containing protein OS=Klebsiella pneumoniae OX=573 GN=C3483_28465	0.738	Down	1.55e-07	C3483_28465	45.091	24.921	18.8	8	12	8	1.062	1.439
D4HQE1	Uncharacterized protein OS=Klebsiella pneumoniae OX=573 GN=C3483_28540	0.692	Down	0.014339	C3483_28540	29.666	6.8382	10.8	3	3	3	1.015	1.466
D5FKT5	Type 3 fimbriae major subunit (Fragment) OS=Klebsiella pneumoniae OX=573 GN=mrkA	0.409	Down	0.000104256	mrkA	13.845	103.26	49.6	5	23	3	0.242	0.591
G3KE67	Beta-lactamase (Fragment) OS=Klebsiella pneumoniae OX=573 GN=blaTEM	0.528	Down	0.0444	blaTEM	25.306	22.618	28.1	6	8	6	1.015	1.922
G7RUW5	Abortive phage infection protein OS=Klebsiella pneumoniae OX=573 GN=rloA	10.272	Up	0.0114357	rloA	50.867	2.6336	2.2	1	3	1	1.058	0.103
G7RUY0	"ATPase with chaperone activity, ATP-binding subunit OS=Klebsiella pneumoniae OX=573 GN=clpB"	0.741	Down	1.11022e-16	clpB	102.41	323.31	51.3	46	118	43	1.462	1.974
J2DGN7	Lipopolysaccharide transport periplasmic protein LptA OS=Klebsiella pneumoniae subsp. pneumoniae DSM 30104 OX=1162296 GN=UUU_38470	0.675	Down	0.0031433	UUU_38470	13.672	16.566	19.7	3	5	3	0.796	1.179
J2DPD9	Glycoprotein/polysaccharide metabolism OS=Klebsiella pneumoniae subsp. pneumoniae DSM 30104 OX=1162296 GN=UUU_08500	0.636	Down	0.00099875	UUU_08500	7.8179	28.823	27.4	1	5	1	0.635	0.999
J2E2U8	Uncharacterized protein OS=Klebsiella pneumoniae subsp. pneumoniae DSM 30104 OX=1162296 GN=UUU_31220	0.595	Down	0.0109843	UUU_31220	14.484	8.3157	12	1	2	1	1.401	2.354
J2E392	"Beta-hydroxylase, aspartyl/asparaginyl family OS=Klebsiella pneumoniae subsp. pneumoniae DSM 30104 OX=1162296 GN=UUU_32620"	3.234	Up	1e-32	UUU_32620	32.88	85.336	31.5	9	16	9	2.018	0.624
J2LP72	Uncharacterized protein OS=Klebsiella pneumoniae subsp. pneumoniae DSM 30104 OX=1162296 GN=UUU_41290	0.65	Down	0.00027786	UUU_41290	6.0958	28.256	59.2	3	6	3	0.654	1.006
J2LRF2	Uncharacterized protein OS=Klebsiella pneumoniae subsp. pneumoniae DSM 30104 OX=1162296 GN=UUU_34560	0.488	Down	2.1306e-06	UUU_34560	4.552	39.44	85	2	6	2	0.545	1.117
J2X6D3	Uncharacterized protein OS=Klebsiella pneumoniae subsp. pneumoniae DSM 30104 OX=1162296 GN=UUU_34150	0.31	Down	6.4104e-09	UUU_34150	5.5219	35.191	40.8	1	13	1	0.398	1.284
J2X991	Periplasmic protein OS=Klebsiella pneumoniae subsp. pneumoniae DSM 30104 OX=1162296 GN=UUU_16080	0.727	Down	3.2571e-07	UUU_16080	14.401	20.873	52.8	8	17	8	0.755	1.038
J2XCH1	Ribosomal protein S20 OS=Klebsiella pneumoniae subsp. pneumoniae DSM 30104 OX=1162296 GN=UUU_04810	0.652	Down	1.5432e-06	UUU_04810	6.6037	10.118	50	3	7	3	1.103	1.691
L0APX8	TraI OS=Klebsiella pneumoniae OX=573	0.727	Down	0.0026604	---	119.9	57.373	16.3	18	21	18	1.464	2.013
R4Y4F1	Maltodextrin-binding protein OS=Klebsiella pneumoniae subsp. rhinoscleromatis SB3432 OX=861365 GN=malE	0.674	Down	1.81588e-12	malE	41.486	156.44	47.8	17	47	8	0.642	0.953
R4Y4R3	Cation/acetate symporter ActP OS=Klebsiella pneumoniae subsp. rhinoscleromatis SB3432 OX=861365 GN=actP	0.702	Down	0.00042291	actP	55.061	13.651	7.6	4	7	4	0.729	1.038
R4Y5F0	DNA gyrase inhibitor YacG OS=Klebsiella pneumoniae subsp. rhinoscleromatis SB3432 OX=861365 GN=yacG	0.467	Down	0.0059578	yacG	6.8365	8.8725	44.3	2	3	2	0.522	1.118
R4Y7G5	YfaZ protein OS=Klebsiella pneumoniae subsp. rhinoscleromatis SB3432 OX=861365 GN=yfaZ	0.756	Down	3.9525e-05	yfaZ	17.854	2.664	8	2	5	2	0.766	1.013
R4Y8H1	YoaF protein OS=Klebsiella pneumoniae subsp. rhinoscleromatis SB3432 OX=861365 GN=yoaF	0.57	Down	0.00145937	yoaF	8.4668	15.568	59.5	3	5	3	0.655	1.149
R4YBW5	Spermidine/putrescine import ATP-binding protein PotA OS=Klebsiella pneumoniae subsp. rhinoscleromatis SB3432 OX=861365 GN=potA	0.729	Down	0.0062631	potA	28.959	7.9609	8.6	2	3	2	0.93	1.275
R4YCU0	Uncharacterized protein OS=Klebsiella pneumoniae subsp. rhinoscleromatis SB3432 OX=861365 GN=KPR_4034	0.747	Down	0.00126345	KPR_4034	26.932	8.6062	16.6	4	7	4	1.072	1.435
R4YDI7	Uncharacterized protein OS=Klebsiella pneumoniae subsp. rhinoscleromatis SB3432 OX=861365 GN=KPR_1500	0.634	Down	0.016458	KPR_1500	51.392	1.799	28.6	12	19	1	0.618	0.974
R4YDJ2	MglB protein OS=Klebsiella pneumoniae subsp. rhinoscleromatis SB3432 OX=861365 GN=mglB	0.721	Down	1e-32	mglB	35.38	162.79	62.2	21	64	21	0.833	1.156
R4YEM8	Uronate isomerase OS=Klebsiella pneumoniae subsp. rhinoscleromatis SB3432 OX=861365 GN=uxaC	1.645	Up	0.028059	uxaC	53.316	48.773	26.8	13	18	13	1.173	0.713
R4YFK4	Uncharacterized protein OS=Klebsiella pneumoniae subsp. rhinoscleromatis SB3432 OX=861365 GN=KPR_5014	0.671	Down	1e-32	KPR_5014	59.212	181.34	46.4	23	87	23	0.735	1.095
R4YG08	SapA protein OS=Klebsiella pneumoniae subsp. rhinoscleromatis SB3432 OX=861365 GN=sapA	0.669	Down	5.5279e-05	sapA	61.077	20.006	12.9	7	9	7	0.8	1.195
R4YHC1	OppC protein OS=Klebsiella pneumoniae subsp. rhinoscleromatis SB3432 OX=861365 GN=oppC	0.655	Down	0.0109998	oppC	32.934	11.488	6.3	3	4	3	0.739	1.128
R4YI52	Uncharacterized protein OS=Klebsiella pneumoniae subsp. rhinoscleromatis SB3432 OX=861365 GN=KPR_4796	1.825	Up	0.0150383	KPR_4796	25.196	4.6615	8.5	2	3	2	1.509	0.827
R4YI93	Thiol:disulfide interchange protein OS=Klebsiella pneumoniae subsp. rhinoscleromatis SB3432 OX=861365 GN=KPR_3927	0.655	Down	9.0567e-07	KPR_3927	23.333	19.339	35	7	11	7	0.703	1.073
U3N035	Beta-lactamase (Fragment) OS=Klebsiella pneumoniae OX=573 GN=blaIMP-4	0.585	Down	3.62699e-12	blaIMP-4	23.456	118	39	6	16	4	1.356	2.316
U3R8I5	Type II restriction endonuclease OS=Klebsiella pneumoniae subsp. ozaenae OX=574 GN=ecoRII	0.746	Down	0.0109428	ecoRII	45.239	45.461	16.9	6	12	6	1.504	2.015
U3R8P3	Entry exclusion protein OS=Klebsiella pneumoniae subsp. ozaenae OX=574 GN=eex	0.453	Down	0.0049419	eex	8.7291	5.6414	34.7	3	3	3	1.122	2.478
V0AAC1	Endo-type membrane-bound lytic murein transglycosylase A domain protein (Fragment) OS=Klebsiella pneumoniae 909957 OX=1269006 GN=HMPREF1619_05850	0.623	Down	0.00032451	HMPREF1619_05850	12.705	4.7623	8	1	2	1	0.712	1.142
V0AK33	DNA-binding protein OS=Klebsiella pneumoniae 909957 OX=1269006 GN=HMPREF1619_04285	0.599	Down	5.232e-10	HMPREF1619_04285	16.491	30.922	48.6	7	21	7	0.659	1.1
V0AKN3	"Efflux transporter, RND family, MFP subunit OS=Klebsiella pneumoniae 909957 OX=1269006 GN=HMPREF1619_04884"	0.624	Down	6.1189e-10	HMPREF1619_04884	35.903	77.024	40.5	11	13	11	0.928	1.488
V0AS53	DNA-binding protein OS=Klebsiella pneumoniae 909957 OX=1269006 GN=HMPREF1619_02100	0.765	Down	1.4024e-08	HMPREF1619_02100	14.873	75.808	55.4	7	18	7	0.803	1.05
V0AS99	Dihydroxy-acid dehydratase OS=Klebsiella pneumoniae 909957 OX=1269006 GN=ilvD	1.604	Up	0.0030427	ilvD	64.117	120.75	33.9	18	29	1	1.554	0.969
V0ATJ7	"Oxidoreductase, NAD-binding domain protein OS=Klebsiella pneumoniae 909957 OX=1269006 GN=HMPREF1619_03403"	1.456	Up	4.0797e-05	HMPREF1619_03403	41.869	76.789	31.6	8	11	8	1.37	0.941
V0AWN9	Protein ErfK/srfK OS=Klebsiella pneumoniae 909957 OX=1269006 GN=HMPREF1619_00406	0.596	Down	2.2185e-06	HMPREF1619_00406	32.668	24.83	26	6	7	6	0.771	1.293
V0B0G1	Fumarate reductase flavoprotein subunit OS=Klebsiella pneumoniae 909957 OX=1269006 GN=HMPREF1619_00264	0.763	Down	1e-32	HMPREF1619_00264	65.523	150.83	34.2	23	60	23	0.852	1.117
V0B2I4	Uncharacterized protein OS=Klebsiella pneumoniae 909957 OX=1269006 GN=HMPREF1619_00064	0.577	Down	0.00020138	HMPREF1619_00064	73.958	8.096	4.3	3	3	3	1.344	2.328
V0B817	Gram-negative pili assembly chaperone domain protein OS=Klebsiella pneumoniae 909957 OX=1269006 GN=HMPREF1619_01360	4.783	Up	0.00092043	HMPREF1619_01360	24.856	21.597	22.8	5	6	3	2.487	0.52
W1ANY7	Putative ATP-binding component of a transport system OS=Klebsiella pneumoniae IS22 OX=1432547	1.306	Up	0.0093212	---	48.225	20.712	17.6	5	5	5	1.109	0.849
W1APH0	Bifunctional aspartokinase/homoserine dehydrogenase OS=Klebsiella pneumoniae IS22 OX=1432547	1.433	Up	4.2037e-11	---	88.519	85.522	19.1	13	17	13	1.235	0.862
W1AWR6	Cytoplasmic alpha-amylase OS=Klebsiella pneumoniae IS22 OX=1432547	0.759	Down	0.035597	---	56.586	3.4093	7.9	4	15	1	0.755	0.995
W1AX79	Efflux pump membrane transporter OS=Klebsiella pneumoniae IS22 OX=1432547	4.486	Up	0.00058496	---	111.41	17.476	6.9	6	7	6	2.436	0.543
W1B113	Fatty acid oxidation complex subunit alpha OS=Klebsiella pneumoniae IS22 OX=1432547 GN=fadB	1.423	Up	0.00046093	fadB	79.594	4.1377	18.2	13	28	1	1.127	0.792
W1B183	Aerobactin siderophore receptor IutA OS=Klebsiella pneumoniae IS22 OX=1432547	0.716	Down	0.00078222	---	80.473	8.6131	26.6	17	33	1	0.688	0.961
W1B2S9	Nucleoside-specific channel-forming protein Tsx OS=Klebsiella pneumoniae IS22 OX=1432547	0.665	Down	1.8218e-07	---	32.454	40.206	32.2	7	23	7	0.561	0.843
W1B6J8	"PTS system, mannose-specific IIA component / PTS system, mannose-specific IIB component OS=Klebsiella pneumoniae IS22 OX=1432547"	0.747	Down	0.0112976	---	35.047	1.8679	24.1	8	27	1	0.76	1.018
W1BB64	Iron(III) dicitrate transport protein FecA OS=Klebsiella pneumoniae IS22 OX=1432547	1.595	Up	8.0735e-05	---	28.521	8.3077	13.3	3	4	3	2.045	1.282
W1BBW3	Cold shock protein CspA OS=Klebsiella pneumoniae IS22 OX=1432547	0.55	Down	5.9741e-05	---	6.9997	21.798	59.1	4	7	4	0.718	1.305
W1BG13	"Xylose ABC transporter, periplasmic xylose-binding protein XylF OS=Klebsiella pneumoniae IS22 OX=1432547"	0.67	Down	0.0054995	---	33.62	28.509	23	7	10	7	0.743	1.109
W1BGL7	D-lactate dehydrogenase OS=Klebsiella pneumoniae IS22 OX=1432547	1.39	Up	0.00060137	---	36.52	-2	15.5	5	11	1	1.216	0.875
W1DGP7	"Resiniferatoxin-binding,phosphotriesterase-related protein OS=Klebsiella pneumoniae IS43 OX=1432552"	0.759	Down	0.03856	---	32.817	23.135	10.1	3	3	3	0.539	0.71
W1DH45	"ABC transporter, periplasmic spermidine putrescine-binding protein PotD (TC 3.A.1.11.1) OS=Klebsiella pneumoniae IS43 OX=1432552"	0.511	Down	0.00085698	---	34.704	10.733	46.9	14	27	1	0.902	1.765
W1DL75	Uncharacterized protein OS=Klebsiella pneumoniae IS43 OX=1432552	0.28	Down	4.01745e-12	---	16.992	120.99	43.8	10	19	10	0.392	1.402
W1DMF8	"Phosphate starvation-inducible protein PhoH,predicted ATPase OS=Klebsiella pneumoniae IS43 OX=1432552"	1.378	Up	2.437e-05	---	24.004	18.885	28.7	6	6	6	1.251	0.908
W1DMH1	Sensor protein PhoQ OS=Klebsiella pneumoniae IS43 OX=1432552	6.046	Up	8.1954e-05	---	51.493	37.304	17.9	7	9	7	2.763	0.457
W1DXG8	Maltose O-acetyltransferase OS=Klebsiella pneumoniae IS46 OX=1432553	0.761	Down	0.034336	---	16.888	15.193	25.5	4	4	4	0.851	1.118
W1DZD4	Probable malate:quinone oxidoreductase OS=Klebsiella pneumoniae IS46 OX=1432553 GN=mqo	0.709	Down	0.0138376	mqo	50.177	4.2073	5.1	3	3	3	0.8	1.129
W1E036	Osmotically inducible protein OsmY OS=Klebsiella pneumoniae IS46 OX=1432553	0.537	Down	2.1422e-10	---	20.385	260.44	69.2	12	37	12	0.582	1.084
W1E3Z2	FIG004088: inner membrane protein YebE OS=Klebsiella pneumoniae IS46 OX=1432553	2.272	Up	5.2757e-09	---	13.009	59.115	48.7	5	7	5	1.861	0.819
W1E6J0	Cystathionine beta-lyase OS=Klebsiella pneumoniae IS46 OX=1432553	1.5	Up	5.5364e-05	---	44.832	72.613	20.9	7	12	7	2.003	1.335
W1E755	Phage shock protein A OS=Klebsiella pneumoniae IS46 OX=1432553	5.434	Up	1e-32	---	25.443	83.165	35.1	9	17	9	2.478	0.456
W1EA97	Arsenate reductase OS=Klebsiella pneumoniae IS53 OX=1432554	0.663	Down	3.6819e-05	---	15.851	12.596	17.7	2	4	2	1.401	2.114
W1EBQ2	Fructose-bisphosphate aldolase class I OS=Klebsiella pneumoniae IS46 OX=1432553	2.179	Up	1.62448e-12	---	37.906	192.4	47.1	17	130	6	1.754	0.805
W1ECQ7	Probable exported protein YPO4070 OS=Klebsiella pneumoniae IS53 OX=1432554	0.732	Down	0.0107195	---	18.269	18.242	28.1	4	10	4	0.836	1.142
W1EE57	Sugar-binding protein OS=Klebsiella pneumoniae IS53 OX=1432554	0.753	Down	4.745e-06	---	47.636	44.921	21.2	9	10	9	0.762	1.012
W1EEW4	Putative stomatin/prohibitin-family membrane protease subunit YbbK OS=Klebsiella pneumoniae IS53 OX=1432554	0.749	Down	9.69813e-12	---	30.282	107.62	52	9	23	9	0.83	1.108
W1EGY0	"ABC transporter, periplasmic spermidine putrescine-binding protein PotD (TC 3.A.1.11.1) OS=Klebsiella pneumoniae IS53 OX=1432554"	0.722	Down	1e-32	---	40.97	151.45	67.6	20	46	20	0.817	1.132
W1EIN8	Small HspC2 heat shock protein OS=Klebsiella pneumoniae IS53 OX=1432554	0.636	Down	2.8583e-06	---	21.506	107.42	52.9	10	28	10	1.199	1.886
W1EM95	Acetolactate synthase OS=Klebsiella pneumoniae IS53 OX=1432554	0.653	Down	5.3452e-09	---	62.222	42.66	19.4	10	13	8	0.736	1.127
W1EMG8	Outer membrane protein A OS=Klebsiella pneumoniae IS53 OX=1432554	1.648	Up	4.0595e-07	---	21.628	131.63	38.8	5	10	5	1.355	0.822
W1ENS3	Uncharacterized protein OS=Klebsiella pneumoniae IS53 OX=1432554	0.602	Down	2.2708e-05	---	48.738	16.046	8.5	4	4	4	1.201	1.995
W1EQL8	Putrescine-binding periplasmic protein OS=Klebsiella pneumoniae IS53 OX=1432554	0.674	Down	2.2724e-05	---	40.558	91.159	34.9	9	16	9	0.774	1.149
W1G8W5	Decarboxylase family protein OS=Klebsiella pneumoniae ISC21 OX=1432558	4.005	Up	1e-32	---	49.976	233.45	52.4	20	66	20	2.255	0.563
W1GCL8	Homoserine kinase OS=Klebsiella pneumoniae ISC21 OX=1432558 GN=thrB	1.322	Up	0.003856	thrB	32.03	10.013	16.5	4	5	4	1.199	0.907
W1GGZ6	Uncharacterized protein OS=Klebsiella pneumoniae ISC21 OX=1432558	0.703	Down	4.1261e-08	---	13.803	56.382	28.7	4	12	4	1.132	1.611
W1GHC0	"Fructose-specific phosphocarrier protein HPr / PTS system, fructose-specific IIA component OS=Klebsiella pneumoniae ISC21 OX=1432558"	1.381	Up	0.0053448	---	16.386	44.759	32	5	6	5	1.167	0.845
W1GHD0	Alkylphosphonate utilization operon protein PhnA OS=Klebsiella pneumoniae ISC21 OX=1432558	0.557	Down	4.3357e-10	---	12.249	54.497	52.3	6	13	6	0.638	1.145
W1GL69	Putative inner membrane protein OS=Klebsiella pneumoniae ISC21 OX=1432558	0.566	Down	0.0048015	---	4.651	3.3859	36.8	1	2	1	0.69	1.219
W1GUL5	Homoserine O-succinyltransferase OS=Klebsiella pneumoniae ISC21 OX=1432558 GN=metAS	1.501	Up	0.024896	metAS	32.744	8.4955	11.9	3	3	3	1.427	0.951
W1H0S4	Uncharacterized protein OS=Klebsiella pneumoniae ISC21 OX=1432558	8.354	Up	3.5762e-08	---	8.8191	43.717	37.2	2	4	2	2.949	0.353
W1H117	Probable secreted protein OS=Klebsiella pneumoniae ISC21 OX=1432558	0.608	Down	1.11022e-16	---	9.1773	83.47	54	3	29	3	0.77	1.267
W1H1S8	Protein yihD OS=Klebsiella pneumoniae ISC21 OX=1432558	0.751	Down	2.0029e-06	---	10.323	13.555	60.7	4	10	2	0.767	1.021
W1H2X5	RNA polymerase sigma factor RpoE OS=Klebsiella pneumoniae ISC21 OX=1432558	1.377	Up	4.7637e-08	---	21.719	75.73	44.5	6	12	6	1.257	0.913
W1H4P7	Lipid A 1-diphosphate synthase OS=Klebsiella pneumoniae ISC21 OX=1432558 GN=lpxT	2.996	Up	0.0024416	lpxT	25.99	3.8636	7.3	2	3	2	2.04	0.681
W1H575	Lysophospholipase L2 OS=Klebsiella pneumoniae ISC21 OX=1432558	0.753	Down	2.3636e-05	---	35.931	30.206	22.5	7	8	7	0.822	1.092
W1HLJ8	Tol-Pal system protein TolQ OS=Klebsiella pneumoniae IS39 OX=1432561 GN=tolQ	3.161	Up	6.8847e-08	tolQ	23.343	51.567	27.6	5	10	5	2.143	0.678
W1HM85	Putative periplasmic or exported protein OS=Klebsiella pneumoniae IS39 OX=1432561	0.769	Down	0.0167375	---	11.437	27.33	35.2	3	4	3	0.88	1.144
W1HN44	UPF0337 protein yjbJ OS=Klebsiella pneumoniae IS39 OX=1432561	0.648	Down	2.98328e-12	---	8.3081	32.995	69.6	8	54	7	0.723	1.116
W1HNZ4	Arabinose-proton symporter OS=Klebsiella pneumoniae IS39 OX=1432561	1.522	Up	1.6742e-05	---	52.764	24.189	7.7	4	7	4	1.268	0.833
W1HQB5	Putative ATPase component of ABC transporter with duplicated ATPase domain OS=Klebsiella pneumoniae IS39 OX=1432561	1.356	Up	2.5518e-08	---	58.851	77.505	26.6	13	21	13	1.261	0.93
W1HSX5	Phosphoglycerol transferase I OS=Klebsiella pneumoniae IS39 OX=1432561	1.804	Up	8.2236e-05	---	75.088	26.764	13.9	8	8	8	1.627	0.902
W1HTM3	Chaperone SurA OS=Klebsiella pneumoniae IS39 OX=1432561 GN=surA	0.759	Down	1.44329e-15	surA	42.366	291.79	58.5	20	42	20	0.799	1.053
W1HU43	Lipid A palmitoyltransferase PagP OS=Klebsiella pneumoniae IS39 OX=1432561	9.395	Up	0.0027967	---	16.005	10.573	20.4	2	5	2	2.809	0.299
W1HV99	Cation transport regulator chaB OS=Klebsiella pneumoniae IS39 OX=1432561	0.481	Down	3.2999e-08	---	9.0318	22.486	40.8	4	9	4	0.638	1.327
W1HVA2	Glucose-1-phosphatase OS=Klebsiella pneumoniae IS39 OX=1432561	0.661	Down	0.00048132	---	44.167	89.27	38.7	16	35	5	0.693	1.048
W1HVZ3	Putative cation-transporting P-type ATPase OS=Klebsiella pneumoniae IS39 OX=1432561	0.629	Down	7.3053e-10	---	79.609	117.47	30.4	17	24	15	0.863	1.373
W1HW26	Carbamoyl-phosphate synthase small chain OS=Klebsiella pneumoniae IS39 OX=1432561 GN=carA	1.44	Up	1.919e-09	carA	41.201	62.542	21.5	7	17	7	1.269	0.881
W1HX46	Transcriptional regulatory protein PhoP OS=Klebsiella pneumoniae IS39 OX=1432561	5.536	Up	9.54792e-15	---	25.431	193.86	65.5	13	29	13	2.519	0.455
W1HXJ4	Magnesium and cobalt efflux protein CorC OS=Klebsiella pneumoniae IS39 OX=1432561	0.299	Down	0.0026197	---	24.947	10.972	4.7	1	2	1	0.381	1.274
W1HXM2	Phosphate import ATP-binding protein PstB OS=Klebsiella pneumoniae IS39 OX=1432561 GN=pstB	1.467	Up	1.6378e-09	pstB	28.985	85.99	44.4	10	15	10	1.436	0.979
W1HY67	Inhibitor of vertebrate lysozyme OS=Klebsiella pneumoniae IS39 OX=1432561	0.564	Down	2.0928e-07	---	15.824	67.651	47.3	6	19	6	0.538	0.954
W1HYP2	D-alanyl-D-alanine carboxypeptidase OS=Klebsiella pneumoniae IS39 OX=1432561	0.721	Down	1.8355e-05	---	43.359	140.82	48.4	18	34	14	0.74	1.027
W1HYQ2	Phosphate-specific transport system accessory protein PhoU OS=Klebsiella pneumoniae IS39 OX=1432561	1.344	Up	3.4301e-09	---	27.51	21.178	21.6	7	14	7	1.335	0.993
W1I0T6	YciL protein OS=Klebsiella pneumoniae IS39 OX=1432561	0.758	Down	0.025364	---	10.679	5.3236	17.3	2	3	2	0.826	1.089
W1I2C7	Cnu protein OS=Klebsiella pneumoniae IS39 OX=1432561	3.785	Up	0.00030015	---	8.3045	5.4754	36.6	3	5	3	2.521	0.666
W1I3W0	Protein YaiA OS=Klebsiella pneumoniae IS39 OX=1432561	0.632	Down	0.0184427	---	5.8623	8.4774	39.2	2	4	2	0.573	0.906
W8UAZ2	Probable 4-deoxy-4-formamido-L-arabinose-phosphoundecaprenol deformylase ArnD OS=Klebsiella pneumoniae 30684/NJST258_2 OX=1420013 GN=arnD	24.396	Up	1.8415e-07	arnD	33.365	39.294	20	8	12	8	3.513	0.144
W8UFE8	Outer membrane usher protein fimC OS=Klebsiella pneumoniae 30684/NJST258_2 OX=1420013 GN=KPNJ2_00995	0.652	Down	0.0030635	KPNJ2_00995	90.771	68.449	22.9	16	20	16	0.452	0.693
W8UGE2	Oligopeptide transport system permease protein oppB OS=Klebsiella pneumoniae 30684/NJST258_2 OX=1420013 GN=KPNJ2_02214	0.755	Down	0.0053807	KPNJ2_02214	33.438	9.9478	12.1	3	7	3	0.835	1.106
W8UGU4	Phosphoribosylaminoimidazole-succinocarboxamide synthase OS=Klebsiella pneumoniae 30684/NJST258_2 OX=1420013 GN=purC	1.336	Up	2.571e-10	purC	26.878	100.36	36.7	9	16	9	1.137	0.851
W8UIG3	Cell division topological specificity factor OS=Klebsiella pneumoniae 30684/NJST258_2 OX=1420013 GN=minE	0.725	Down	1.238e-09	minE	10.31	14.373	41.6	6	14	6	0.826	1.139
W8UJI4	Riboflavin synthase alpha chain OS=Klebsiella pneumoniae 30684/NJST258_2 OX=1420013 GN=KPNJ2_02425	0.456	Down	1.8554e-07	KPNJ2_02425	23.054	56.097	43.6	9	19	5	0.517	1.133
W8UL61	Short-chain acyl-CoA hydrolase OS=Klebsiella pneumoniae 30684/NJST258_2 OX=1420013 GN=KPNJ2_03824	2.269	Up	0.00049586	KPNJ2_03824	15.541	5.7632	17.2	3	5	3	1.706	0.752
W8UMM7	6-phospho-beta-glucosidase OS=Klebsiella pneumoniae 30684/NJST258_2 OX=1420013 GN=KPNJ2_00098	0.598	Down	2.069e-05	KPNJ2_00098	51.819	15.495	13.1	6	7	6	0.733	1.226
W8UMQ1	Macrolide-specific efflux protein macA OS=Klebsiella pneumoniae 30684/NJST258_2 OX=1420013 GN=KPNJ2_03600	4.551	Up	2.78666e-14	KPNJ2_03600	40.722	99.041	45.6	15	23	11	2.462	0.541
W8UMX2	Uncharacterized protein OS=Klebsiella pneumoniae 30684/NJST258_2 OX=1420013 GN=KPNJ2_03670	0.71	Down	0.000101686	KPNJ2_03670	23.857	33.309	25.8	6	12	6	1.482	2.086
W8UNB0	Aldose 1-epimerase OS=Klebsiella pneumoniae 30684/NJST258_2 OX=1420013 GN=KPNJ2_03810	1.381	Up	0.00095861	KPNJ2_03810	38.25	35.239	25.1	7	10	7	1.058	0.766
W8UNQ9	Peroxiredoxin OS=Klebsiella pneumoniae 30684/NJST258_2 OX=1420013 GN=KPNJ2_03920	0.724	Down	1.62459e-12	KPNJ2_03920	20.763	92.477	41.7	8	56	8	0.868	1.199
W8UP77	5-dehydro-2-deoxygluconokinase OS=Klebsiella pneumoniae 30684/NJST258_2 OX=1420013 GN=KPNJ2_04882	1.43	Up	1.3827e-09	KPNJ2_04882	70.724	106.32	26.7	14	19	14	1.167	0.816
W8UPJ3	RNA-binding protein Hfq OS=Klebsiella pneumoniae 30684/NJST258_2 OX=1420013 GN=hfq	0.533	Down	3.5865e-08	hfq	11.003	17.577	31.4	3	9	3	0.766	1.438
W8UQ32	6-phospho-beta-glucosidase OS=Klebsiella pneumoniae 30684/NJST258_2 OX=1420013 GN=KPNJ2_00938	0.645	Down	5.7777e-08	KPNJ2_00938	54.965	119.9	36.3	13	28	13	0.746	1.157
W8US77	Elongation factor P-like protein OS=Klebsiella pneumoniae 30684/NJST258_2 OX=1420013 GN=KPNJ2_01718	1.438	Up	2.1767e-08	KPNJ2_01718	21.512	79.611	25.3	6	12	6	1.307	0.909
W8UTL3	Oligopeptide-binding protein oppA OS=Klebsiella pneumoniae 30684/NJST258_2 OX=1420013 GN=KPNJ2_02213	0.563	Down	1.62437e-12	KPNJ2_02213	61.388	323.31	57.9	28	79	28	0.606	1.077
W8UTZ3	Lipoprotein OS=Klebsiella pneumoniae 30684/NJST258_2 OX=1420013 GN=KPNJ2_00632	2.59	Up	2.33147e-15	KPNJ2_00632	20.066	122.56	60.2	9	29	9	1.787	0.69
W8UXI5	Outer-membrane lipoprotein carrier protein OS=Klebsiella pneumoniae 30684/NJST258_2 OX=1420013 GN=lolA	0.684	Down	9.09384e-13	lolA	22.558	46.602	47.8	8	12	8	0.814	1.19
W8UZH4	Respiratory nitrate reductase alpha chain OS=Klebsiella pneumoniae 30684/NJST258_2 OX=1420013 GN=KPNJ2_02552	0.577	Down	6.02629e-13	KPNJ2_02552	139.82	121.54	26	29	39	20	0.697	1.209
W8V0G3	Carbamoyl-phosphate synthase large chain OS=Klebsiella pneumoniae 30684/NJST258_2 OX=1420013 GN=carB	1.378	Up	1e-32	carB	118	271.09	38.7	38	91	38	1.204	0.874
W8V0W8	Uncharacterized protein OS=Klebsiella pneumoniae 30684/NJST258_2 OX=1420013 GN=KPNJ2_04787	13.908	Up	2.7922e-09	KPNJ2_04787	18.631	20.806	24.9	4	15	4	3.185	0.229
W8V176	Uncharacterized protein OS=Klebsiella pneumoniae 30684/NJST258_2 OX=1420013 GN=KPNJ2_03187	2.055	Up	1.0059e-10	KPNJ2_03187	52.761	20.199	20.2	10	12	10	1.669	0.812
W8V203	Malate synthase OS=Klebsiella pneumoniae 30684/NJST258_2 OX=1420013 GN=KPNJ2_05196	0.685	Down	0.00089784	KPNJ2_05196	60.275	107.06	29.5	12	20	12	0.514	0.75
W8V295	Branched-chain-amino-acid aminotransferase OS=Klebsiella pneumoniae 30684/NJST258_2 OX=1420013 GN=ilvE	1.41	Up	0.00075664	ilvE	33.912	83.185	49.8	11	18	11	1.146	0.813
W8V2S0	50S ribosomal protein L34 OS=Klebsiella pneumoniae 30684/NJST258_2 OX=1420013 GN=rpmH	1.315	Up	0.00133839	rpmH	5.3803	2.0783	17.4	1	4	1	1.886	1.434
W8V4W6	Ribonuclease HII OS=Klebsiella pneumoniae 30684/NJST258_2 OX=1420013 GN=rnhB	1.353	Up	0.000356	rnhB	21.58	22.473	24.6	4	6	4	1.108	0.819
W8V7K8	Phosphate-binding protein PstS OS=Klebsiella pneumoniae 30684/NJST258_2 OX=1420013 GN=KPNJ2_05432	1.367	Up	1e-32	KPNJ2_05432	36.73	144.47	56.6	16	35	16	1.311	0.959
W8VCL5	Small heat shock protein IbpB OS=Klebsiella pneumoniae 30684/NJST258_2 OX=1420013 GN=ibpB	0.722	Down	0.000181621	ibpB	15.942	6.0081	19.7	3	5	3	0.663	0.918
W8VD99	Shikimate kinase 1 OS=Klebsiella pneumoniae 30684/NJST258_2 OX=1420013 GN=aroK	0.761	Down	1.53719e-05	aroK	19.486	53.013	51.4	7	19	7	0.808	1.062
W8VDR8	NAD-dependent oxidoreductase OS=Klebsiella pneumoniae 30684/NJST258_2 OX=1420013 GN=KPNJ2_00686	1.308	Up	1.81299e-13	KPNJ2_00686	36.243	81.276	38.3	9	15	9	1.193	0.912
W8VED2	"Type-1 fimbrial protein, A chain OS=Klebsiella pneumoniae 30684/NJST258_2 OX=1420013 GN=KPNJ2_00996"	0.535	Down	0.00038297	KPNJ2_00996	35.079	59.055	25.1	7	12	6	0.335	0.626
W8VF13	SsrA-binding protein OS=Klebsiella pneumoniae 30684/NJST258_2 OX=1420013 GN=smpB	1.382	Up	0.00039634	smpB	18.239	4.4839	11.9	2	3	2	1.396	1.01
W8VFL4	Phosphomethylpyrimidine kinase OS=Klebsiella pneumoniae 30684/NJST258_2 OX=1420013 GN=KPNJ2_01776	1.648	Up	0.030097	KPNJ2_01776	28.377	5.3022	10.2	2	2	2	1.785	1.083
W8VFW3	Uncharacterized protein OS=Klebsiella pneumoniae 30684/NJST258_2 OX=1420013 GN=KPNJ2_02001	1.402	Up	6.0454e-09	KPNJ2_02001	20.596	68.569	45.7	6	8	6	1.196	0.853
W8VFY9	Site-determining protein OS=Klebsiella pneumoniae 30684/NJST258_2 OX=1420013 GN=KPNJ2_02071	0.733	Down	3.8901e-08	KPNJ2_02071	29.659	162.56	53	15	53	4	0.848	1.157
W8VG74	Major outer membrane lipoprotein OS=Klebsiella pneumoniae 30684/NJST258_2 OX=1420013 GN=KPNJ2_02286	0.698	Down	2.6797e-09	KPNJ2_02286	8.3863	90.705	60.3	5	29	5	0.708	1.014
W8VGJ9	NAD-dependent malic enzyme OS=Klebsiella pneumoniae 30684/NJST258_2 OX=1420013 GN=maeA	3.829	Up	1e-32	maeA	62.771	131.72	29.7	14	44	14	2.263	0.591
W8VH72	UPF0283 membrane protein KPNJ2_03186 OS=Klebsiella pneumoniae 30684/NJST258_2 OX=1420013 GN=KPNJ2_03186	2.161	Up	2.4241e-08	KPNJ2_03186	39.101	56.659	24.1	7	16	7	1.783	0.825
W8VHW7	Anti-adapter protein IraP OS=Klebsiella pneumoniae 30684/NJST258_2 OX=1420013 GN=iraP	0.655	Down	0.00037894	iraP	9.8454	5.472	20.9	2	4	2	0.704	1.074
W8VIC1	Acetyl-coenzyme A synthetase OS=Klebsiella pneumoniae 30684/NJST258_2 OX=1420013 GN=acs	0.716	Down	1e-32	acs	71.996	323.31	45.7	27	80	27	0.809	1.13
W9B2J0	LsrB protein OS=Klebsiella pneumoniae OX=573 GN=lsrB	0.692	Down	0.0020648	lsrB	35.956	21.323	29.7	9	21	1	1.502	2.172
W9B2J2	UDP-4-amino-4-deoxy-L-arabinose--oxoglutarate aminotransferase OS=Klebsiella pneumoniae OX=573 GN=arnB	13.101	Up	1e-32	arnB	41.316	177.62	41.7	14	39	12	3.249	0.248
W9B331	ABC transporter substrate-binding protein OS=Klebsiella pneumoniae OX=573 GN=yrbD	2.773	Up	3.4532e-10	yrbD	19.696	36.127	27.9	5	9	5	1.897	0.684
W9B350	DUF1889 domain-containing protein OS=Klebsiella pneumoniae OX=573 GN=AGG09_18560	0.735	Down	0.00142055	AGG09_18560	10.823	66.261	68.7	5	11	5	0.803	1.093
W9B3D9	Urease accessory protein UreG OS=Klebsiella pneumoniae OX=573 GN=ureG	1.611	Up	0.0026233	ureG	21.944	17.838	22.9	4	6	4	1.397	0.867
W9B4P7	YbbL protein OS=Klebsiella pneumoniae OX=573 GN=ybbL	3.091	Up	5.6925e-08	ybbL	25.172	47.755	59.1	10	12	10	1.929	0.624
W9B6V1	Ferritin-like domain-containing protein OS=Klebsiella pneumoniae OX=573 GN=AGG09_03850	0.717	Down	0.037955	AGG09_03850	18.922	205.39	72.6	13	66	1	0.825	1.151
W9B723	Glutamate dehydrogenase OS=Klebsiella pneumoniae OX=573 GN=gdhA	1.341	Up	4.9918e-06	gdhA	48.534	70.363	28.4	10	16	10	1.275	0.951
W9B7T6	Transmembrane protein OS=Klebsiella pneumoniae OX=573 GN=AGG09_03325	1.833	Up	0.000163736	AGG09_03325	20.532	5.4264	11.8	2	3	2	1.567	0.855
W9B7V9	UPF0482 protein AGG09_28140 OS=Klebsiella pneumoniae OX=573 GN=AGG09_28140	8.729	Up	2.3664e-08	AGG09_28140	12.902	69.676	38.1	4	10	4	3.09	0.354
W9B9Y4	YecF protein OS=Klebsiella pneumoniae OX=573 GN=yecF	0.695	Down	1.132e-06	yecF	8.2264	64.215	55.4	4	7	4	0.84	1.209
W9BAC9	Sbp protein OS=Klebsiella pneumoniae OX=573 GN=sbp	1.357	Up	1.8219e-10	sbp	36.575	21.192	28	10	13	10	1.185	0.873
W9BAU1	Undecaprenyl phosphate-alpha-4-amino-4-deoxy-L-arabinose arabinosyl transferase OS=Klebsiella pneumoniae OX=573 GN=arnT	5.276	Up	5.3606e-08	arnT	61.96	33.368	18.7	8	12	8	2.527	0.479
W9BB10	Gluconate utilization system Gnt-I transcriptional repressor OS=Klebsiella pneumoniae OX=573 GN=gntR	1.416	Up	0.0034353	gntR	36.596	15.561	17.5	5	7	5	1.253	0.885
W9BBE4	Malate dehydrogenase OS=Klebsiella pneumoniae OX=573 GN=mdh	0.757	Down	1.27409e-12	mdh	32.426	281.13	46.8	14	84	5	0.834	1.102
W9BBG5	Galactose/methyl galactoside import ATP-binding protein MglA OS=Klebsiella pneumoniae OX=573 GN=mglA	0.744	Down	0.00192088	mglA	56.591	56.444	20.9	11	12	11	0.786	1.057
W9BCC5	Phospholipid ABC transporter ATP-binding protein MlaF OS=Klebsiella pneumoniae OX=573 GN=mlaF	2.701	Up	0.00022197	mlaF	29.46	39.1	34.8	8	15	5	1.953	0.723
W9BCI5	DUF1090 domain-containing protein OS=Klebsiella pneumoniae OX=573 GN=yqjC	0.308	Down	0.0088989	yqjC	14.142	5.553	13.1	2	3	2	0.411	1.333
W9BCU2	Sulfite reductase [NADPH] hemoprotein beta-component OS=Klebsiella pneumoniae OX=573 GN=cysI	1.301	Up	1.11022e-16	cysI	64.032	87.021	42.1	21	38	21	1.154	0.887
W9BD32	Inosose dehydratase OS=Klebsiella pneumoniae OX=573 GN=iolE	1.351	Up	8.08242e-14	iolE	33.316	127.31	53.2	15	28	15	1.266	0.937
W9BD58	Uncharacterized protein OS=Klebsiella pneumoniae OX=573 GN=AGG09_20245	0.575	Down	0.000176999	AGG09_20245	6.4101	36.725	81.4	3	14	2	0.592	1.03
W9BDZ8	Maltodextrin-binding protein OS=Klebsiella pneumoniae OX=573 GN=cycB	0.711	Down	1.41398e-12	cycB	44.091	48.149	34.1	11	19	11	0.918	1.292
W9BE21	UshA protein OS=Klebsiella pneumoniae OX=573 GN=ushA	0.7	Down	0.020276	ushA	60.548	77.138	19.8	9	18	9	0.744	1.063
W9BEE5	ABC transporter substrate-binding protein OS=Klebsiella pneumoniae OX=573 GN=ddpA	0.76	Down	2.4881e-05	ddpA	56.767	25.136	15.1	8	13	8	0.86	1.131
W9BEE6	DUF485 domain-containing protein OS=Klebsiella pneumoniae OX=573 GN=yjcH	0.627	Down	0.0082009	yjcH	11.37	5.2347	23.3	3	5	3	0.712	1.135
W9BEZ1	Uncharacterized protein OS=Klebsiella pneumoniae OX=573 GN=BN49_1610	7.303	Up	1.62481e-12	BN49_1610	98.18	126.99	27.8	20	36	18	2.943	0.403
W9BFE7	GlnH protein OS=Klebsiella pneumoniae OX=573 GN=glnH	0.611	Down	3.46612e-13	glnH	27.152	206.95	59.3	13	51	7	0.678	1.11
W9BGE5	LysM domain/BON superfamily protein OS=Klebsiella pneumoniae OX=573 GN=AGG09_27335	0.755	Down	1.62437e-12	AGG09_27335	15.909	99.481	76.5	12	65	12	0.702	0.93
W9BH36	NAD(P)-dependent oxidoreductase OS=Klebsiella pneumoniae OX=573 GN=yghA	0.769	Down	3.3098e-11	yghA	32.417	78.022	35.2	9	22	9	0.835	1.086
W9BH47	Integration host factor subunit alpha OS=Klebsiella pneumoniae OX=573 GN=ihfA	0.437	Down	8.99281e-15	ihfA	11.353	40.595	58.6	6	18	6	0.52	1.19
W9BH54	IclR family transcriptional regulator OS=Klebsiella pneumoniae OX=573 GN=pcaR2	0.759	Down	0.00032244	pcaR2	28.321	20.627	20.8	5	7	5	0.969	1.277
W9BH57	NarY protein OS=Klebsiella pneumoniae OX=573 GN=narY	0.651	Down	1.827e-05	narY	58.439	101.92	29.4	14	19	9	0.755	1.159
W9BH70	Oligopeptide ABC transporter ATP-binding protein OppF OS=Klebsiella pneumoniae OX=573 GN=oppF	0.705	Down	2.7023e-08	oppF	37.267	51.548	35.9	11	19	11	0.776	1.1
W9BHC2	Alanine racemase OS=Klebsiella pneumoniae OX=573 GN=dadB	0.755	Down	1.7319e-11	dadB	38.731	134.12	35.4	11	23	11	0.836	1.107
W9BHQ6	ATP phosphoribosyltransferase OS=Klebsiella pneumoniae OX=573 GN=hisG	1.369	Up	0.00087802	hisG	33.213	28.636	25.4	7	9	7	1.18	0.862
W9BHT8	Phosphoenolpyruvate carboxykinase (ATP) OS=Klebsiella pneumoniae OX=573 GN=pckA2	0.401	Down	1e-32	pckA2	59.283	127.52	38.8	18	54	16	0.455	1.135
W9BIH9	RNA polymerase-binding transcription factor DksA OS=Klebsiella pneumoniae OX=573 GN=dksA	0.719	Down	0.00049862	dksA	17.486	28.735	25.8	4	7	4	0.851	1.184
W9BIZ0	Autoinducer 2 ABC transporter substrate-binding protein OS=Klebsiella pneumoniae OX=573 GN=lsrB_3	0.603	Down	1.69071e-05	lsrB_3	35.635	28.608	22	7	7	7	0.702	1.165
W9BJ45	Adenylate cyclase OS=Klebsiella pneumoniae OX=573 GN=cyaA	0.751	Down	0.0029799	cyaA	97.57	19.936	8.4	7	7	7	0.888	1.183
W9BJA7	Stress response kinase A OS=Klebsiella pneumoniae OX=573 GN=rdoA	1.481	Up	2.5941e-09	rdoA	38.354	81.218	35.4	9	14	9	1.291	0.872
W9BJE9	HpaB protein OS=Klebsiella pneumoniae OX=573 GN=hpaB	1.372	Up	1.7773e-10	hpaB	58.845	98.249	36.7	16	37	13	1.194	0.87
W9BJN1	Succinate dehydrogenase iron-sulfur subunit OS=Klebsiella pneumoniae OX=573 GN=frdB	0.765	Down	1.305e-06	frdB	27.237	35.753	28.7	7	13	7	0.841	1.099
W9BK73	Uncharacterized protein OS=Klebsiella pneumoniae OX=573 GN=BN49_5033	2.382	Up	1.53569e-05	BN49_5033	57.971	24.616	10.6	5	8	5	1.715	0.72
W9BK79	Aspartate--ammonia ligase OS=Klebsiella pneumoniae OX=573 GN=asnA	2.837	Up	3.7751e-06	asnA	36.811	13.777	13.3	4	5	4	1.986	0.7
W9BMU1	Cellulose synthase operon protein YhjQ OS=Klebsiella pneumoniae OX=573 GN=yhjQ	0.555	Down	0.0004566	yhjQ	28.864	35.961	28.8	6	12	1	0.791	1.425
W9BMV1	Bifunctional polymyxin resistance protein ArnA OS=Klebsiella pneumoniae OX=573 GN=arnA	12.071	Up	1e-32	arnA	74.117	323.31	47.5	26	79	26	3.042	0.252
W9BMZ9	Anti-sigma factor antagonist OS=Klebsiella pneumoniae OX=573 GN=B4U21_26455	2.766	Up	0.003698	B4U21_26455	10.367	23.214	25.3	2	4	2	1.972	0.713
W9BN26	"3,4-dihydroxy-2-butanone 4-phosphate synthase OS=Klebsiella pneumoniae OX=573 GN=ribB"	4.465	Up	0.0078431	ribB	23.447	36.756	30	6	12	1	2.13	0.477
W9BNG5	Uncharacterized protein OS=Klebsiella pneumoniae OX=573 GN=BN49_1354	5.633	Up	0.00199734	BN49_1354	48.47	2.1627	3.3	2	3	1	2.49	0.442
W9BNR4	ATP-dependent dethiobiotin synthetase BioD OS=Klebsiella pneumoniae OX=573 GN=bioD	2.857	Up	0.0041753	bioD	25.565	11.124	12.9	3	3	3	1.814	0.635
W9BNU2	ABC transporter arginine-binding protein 1 OS=Klebsiella pneumoniae OX=573 GN=artJ	0.757	Down	2.249e-10	artJ	26.677	51.446	32.5	7	12	7	0.889	1.175
W9BP18	CelF protein OS=Klebsiella pneumoniae OX=573 GN=celF	0.597	Down	0.00193662	celF	50.238	25.995	20.1	9	9	9	0.585	0.98
W9BPF0	DUF3313 domain-containing protein OS=Klebsiella pneumoniae OX=573 GN=ydcL	0.737	Down	2.22045e-16	ydcL	24.278	49.361	36	7	19	7	1.181	1.602
W9BPJ1	Uncharacterized protein OS=Klebsiella pneumoniae OX=573 GN=BN49_3240	0.713	Down	0.00181509	BN49_3240	35.339	31.277	32	8	12	8	0.912	1.279
W9BPN2	Cold shock-like protein CspC OS=Klebsiella pneumoniae OX=573 GN=cspC	0.704	Down	1.4043e-08	cspC	7.4023	101.05	56.5	3	19	3	0.896	1.273
W9BPV0	ABC transporter substrate-binding protein OS=Klebsiella pneumoniae OX=573 GN=osmF	0.742	Down	2.1199e-07	osmF	32.871	65.61	30.8	8	22	8	0.809	1.091
W9BQD3	XynB protein OS=Klebsiella pneumoniae OX=573 GN=xynB	0.669	Down	7.5228e-05	xynB	63.187	52.738	17	9	9	9	0.867	1.295
W9BQD6	Uncharacterized protein OS=Klebsiella pneumoniae OX=573 GN=BN49_4741	1.425	Up	2.2319e-08	BN49_4741	84.407	84.325	31.6	21	30	21	1.92	1.347
W9BQE5	"Alpha,alpha-phosphotrehalase OS=Klebsiella pneumoniae OX=573 GN=treC"	1.469	Up	1.6418e-11	treC	63.383	51.47	22.5	12	26	12	1.401	0.954
