# Supplementary material for: Cell Membrane Remodeling Mediates Polymyxin B Resistance in Klebsiella pneumoniae: An Integrated Proteomics and Metabolomics Study
Source: Front Microbiol. 2022 Feb 10;13:810403. doi: 10.3389/fmicb.2022.810403 (PMC8866958; doi:10.3389/fmicb.2022.810403)
Supplement: Supplementary file 3 [file Data_Sheet_2.xlsx]

## Sheet: KPPB-KPWT
MS2 name	MS2 score	MS1 name	MS1 ppm	rt	mz	SuperClass	type	MEAN KPPB	MEAN KPWT	VIP	P-VALUE	Q-VALUE	FOLD CHANGE	LOG_FOLDCHANGE
PS(P-18:0/12:0)	0.586419769230769			34.1153	692.496		forward	0.0598366	0.0345444	2.58691	1.40018e-05	0.00340269	1.73217	0.792579
PS(O-18:0/12:0)	0.534737538461538			34.3079	694.51		forward	0.0273628	0.0161048	2.36628	0.000808022	0.0387744	1.69905	0.76473
PS(O-16:0/12:0)	0.550970846153846			34.2319	666.477		forward	0.0133041	0.00789708	2.61053	8.45104e-06	0.00231007	1.68469	0.752481
PS(16:1(9Z)/16:0)	0.881952384615384			34.6952	734.506	Lipids and lipid-like molecules	forward	0.0146077	0.00747795	2.63703	3.21001e-05	0.00627129	1.95343	0.966011
Polyoxyethylene dioleate	0.951604461538462			59.3942	591.535	Lipids and lipid-like molecules	forward	0.00267996	0.00429447	2.06209	0.00578969	0.146226	0.62405	-0.680265
PI-Cer(t18:0/20:0(2OH))	0.910007615384615			46.6238	870.614		forward	0.00470208	0.0030291	2.08681	0.0024137	0.082685	1.5523	0.634409
Phytosphingosine	0.817903846153846			60.3063	318.3	Organic nitrogen compounds	forward	0.0320194	0.00522725	2.7811	0.000438406	0.030962	6.12547	2.61482
Pentadecanoyl-EA	0.924454769230769			33.4744	286.274		forward	0.0698328	0.0110622	2.64709	0.00272745	0.0896952	6.31275	2.65827
Pelargonic acid	0.999566153846154			32.0073	157.123	Lipids and lipid-like molecules	forward	5.33003	3.73361	1.81934	0.0321353	0.406066	1.42758	0.513573
PE(18:1(9Z)/16:0)	0.710274923076923			169.478	718.539	Lipids and lipid-like molecules	forward	0.0679072	0.0534708	1.81984	0.0251878	0.355229	1.26999	0.344813
PE(16:1(9Z)/18:1(11Z))	0.503064615384615			169.02	716.523	Lipids and lipid-like molecules	forward	0.0394434	0.0237597	1.6332	0.00853338	0.183847	1.6601	0.731268
PE(16:0/18:2(9Z,12Z))	0.500033384615385			169.023	714.512	Lipids and lipid-like molecules	forward	0.162932	0.11274	2.05361	0.00560268	0.143494	1.4452	0.531271
PE(14:1(9Z)/18:0)	0.598216153846154			171.141	690.509	Lipids and lipid-like molecules	forward	0.100955	0.0788391	2.01018	0.0064232	0.154942	1.28052	0.35673
N-methylundec-10-enamide	0.721229461538461			32.2372	198.186		forward	0.240005	0.168876	1.90645	0.0133651	0.244966	1.42119	0.5071
Montecristin	0.971728076923077			59.3971	575.503	Lipids and lipid-like molecules	forward	0.00416137	0.00291938	1.9295	0.0196652	0.305541	1.42543	0.511398
Gamma-Linolenic acid	0.906352846153846			42.7867	277.217	Lipids and lipid-like molecules	forward	0.0451419	0.0854132	1.87211	0.0455088	0.486101	0.528512	-0.919993
Eicosadienoic acid	0.999428307692308			32.6123	309.279	Lipids and lipid-like molecules	forward	0.184439	0.120354	2.46461	0.000891742	0.040049	1.53247	0.61586
Diethanolamine	0.988861846153846			327.195	106.087	Organic nitrogen compounds	forward	0.216986	0.111718	2.56795	8.90022e-06	0.00239692	1.94227	0.957741
Diacetone alcohol	0.996854846153846			68.07	115.076	Organic oxygen compounds	forward	0.627753	0.734667	1.8029	0.0303223	0.393848	0.854474	-0.226892
C17 Sphinganine	0.989644846153846			41.3171	288.29		forward	2.09546	0.376245	2.73397	0.000192157	0.0207797	5.56941	2.47752
C16 Sphinganine	0.996331230769231			59.3917	274.274		forward	1.71061	0.379936	2.7648	4.17554e-09	4.21693e-06	4.50235	2.17068
Betaine	0.999965307692308			288.09	118.087	Organic acids and derivatives	forward	0.285996	0.441916	1.87589	0.0194868	0.30408	0.647172	-0.627778
2,4,7-tridecatrienal	0.897114461538462			32.55	193.159		forward	0.0754379	0.0535978	1.96951	0.0134662	0.24611	1.40748	0.493114
2-Methyl-1,3-cyclohexadiene	0.857151769230769			32.5069	95.0859	Hydrocarbons	forward	0.12986	0.0979494	1.82865	0.0394484	0.450531	1.32579	0.40685
2-(6-hydroxy-6-methyloctyl)-2H-furan-5-one	0.368243615384615			32	244.191		forward	0.460918	0.321851	1.9836	0.00972854	0.200063	1.43209	0.518121
1,3-Diisopropylbenzene	0.916465692307692			31.7597	163.148	Benzenoids	forward	0.148967	0.0990613	2.10795	0.00439367	0.123791	1.50378	0.588595
[3-[2-aminoethoxy(hydroxy)phosphoryl]oxy-2-[(4Z,7Z)-octadeca-4,7-dienoyl]oxypropyl] octadecanoate	0.499591692307692			168.119	742.544		forward	0.101654	0.0791657	1.7871	0.033892	0.417288	1.28406	0.360714
(Â±)-2-(1-Methylpropyl)-4,6-dinitrophenol	0.935901384615385			21.815	239.068	Benzenoids	forward	0.0403523	0.0613375	1.6425	0.0328879	0.410945	0.657874	-0.604118
				661.174	240.041			0.00294555	0.00229518	1.70464	0.0351257	0.424831	1.28336	0.359931
		4-Nitrocatechol	-13.4383005412918	605.399	156.113			0.00465425	0.00671605	2.04253	0.0213795	0.322012	0.693004	-0.529064
				548.568	105.043			0.0311969	0.0269888	1.70674	0.0497566	0.508406	1.15592	0.209039
				452.544	157.17			0.0268655	0.0445716	1.9139	0.0152508	0.265263	0.602748	-0.730373
		Hyperforin	10.2740779120718	444.733	537.798			0.0048507	0.00430231	1.65042	0.047904	0.49892	1.12746	0.173081
				444.464	261.997			0.00981355	0.0105692	1.62998	0.0417925	0.464858	0.9285	-0.107026
				443.913	357.97			0.0093562	0.0126968	1.76803	0.0352872	0.425799	0.736892	-0.440475
				443.813	721.802			0.00114997	0.00128699	1.6135	0.0376924	0.439701	0.893533	-0.162407
				426.773	198.007			0.0026873	0.00309553	1.67414	0.0383546	0.44358	0.868123	-0.204029
				378.678	235.922			0.00939049	0.00579063	1.98414	0.0180821	0.292125	1.62167	0.69748
		3-(Methylthio)propanoyl-CoA	6.50167605439847	377.764	870.702			0.00707387	0.00502316	1.83344	0.0388929	0.447023	1.40825	0.493904
				376.151	400.904			0.0235336	0.0284612	1.75089	0.0423735	0.468294	0.826867	-0.274272
				376.034	463.887			0.0167775	0.0230843	1.63411	0.0394014	0.450236	0.726794	-0.460381
				370.744	203.139			0.000763394	0.00133399	1.71655	0.027635	0.374429	0.572262	-0.805252
				365.415	216.171			0.000320037	0.00279983	2.64917	0.00405418	0.117528	0.114306	-3.12903
				361.55	230.187			0.000970203	0.00313815	2.66838	7.74157e-06	0.00216747	0.309164	-1.69356
		Calcium formate	-14.583372625009	354.464	131.118			0.0145927	0.0221291	2.08012	0.0172047	0.284218	0.659438	-0.600692
				352.817	157.134			0.00186027	0.00286588	1.99911	0.030382	0.394261	0.649111	-0.623463
		3-(Uracil-1-yl)-L-alanine	22.6740897330375	352.295	200.176			3.09091e-05	0.00240121	2.01315	0.0372311	0.437106	0.0128723	-6.27959
				350.753	117.103			0.0164297	0.0288374	2.34469	0.00056178	0.034153	0.569738	-0.811631
				350.403	100.076			0.0128129	0.0289506	2.35889	0.000255903	0.0241974	0.442577	-1.176
				343.536	352.867			0.00266014	0.00306826	1.66549	0.0324171	0.407905	0.866986	-0.20592
		2,3-Dimethylmaleate	8.37964310900531	329.868	145.134			0.000948714	0.00188572	2.60603	7.83695e-05	0.0114487	0.503104	-0.991071
				327.178	107.09			0.00812164	0.00402472	2.25868	0.000162418	0.0188253	2.01794	1.01288
		erythro-3-Hydroxy-Ls-aspartate	23.8072916275525	305.519	150.113			0.00711688	0.00323384	2.53727	0.000176729	0.0197997	2.20075	1.138
				288.079	119.09			0.0125209	0.0199754	1.87813	0.0203062	0.31182	0.626818	-0.673882
				282.462	330.06			0.00121233	0.00573384	2.4173	0.00697383	0.161907	0.211435	-2.24171
				266.836	343.011			0.0517966	0.0440095	1.60419	0.0429175	0.471471	1.17694	0.235041
		2-(sulfooxy)butanoic acid	-12.2252793929313	251.809	185.165			0.0156006	0.00246483	2.52216	0.000470387	0.0318842	6.32925	2.66203
		Rosinidin	16.1278058429672	233.506	316.31			3.09091e-05	0.00474458	2.83989	4.90008e-07	0.000289935	0.00651461	-7.2621
				202.552	328.965			0.00834088	0.00457763	1.69364	0.0322719	0.40696	1.8221	0.865599
				200.588	412.987			0.00757996	0.0050455	2.27644	0.00176119	0.0660568	1.50232	0.587191
				197.672	362.979			0.0241113	0.0175215	1.60932	0.0401535	0.454921	1.3761	0.460583
				194.319	255.981			0.276884	0.197579	1.74638	0.0248183	0.352192	1.40138	0.486849
				191.88	182.032			2.98651	4.46676	1.76546	0.0249671	0.35342	0.668608	-0.580767
				191.536	141.005			0.17134	0.0725248	1.55246	0.028066	0.377656	2.3625	1.24032
				189.79	406.908			0.00907602	0.0119984	1.70684	0.0372989	0.43749	0.756437	-0.402707
				186.21	353.859			0.00594632	0.00869525	1.59243	0.0229629	0.336356	0.683859	-0.54823
				178.475	879.065			0.00412633	0.00545618	1.84174	0.0222189	0.329716	0.756267	-0.403032
		TG(14:0/18:1(11Z)/o-18:0)	3.96105536406829	178.372	820.405			0.00260611	0.00341858	1.73692	0.045741	0.487372	0.762336	-0.391502
				177.461	76.0875			0.00103721	0.00203607	2.00922	0.00291649	0.0936547	0.509418	-0.973079
				177.461	472.556			0.00199269	0.00282396	1.93264	0.00819106	0.179225	0.705639	-0.502999
				177.35	137.046			0.0245502	0.0123944	1.99136	0.00567405	0.144545	1.98076	0.986054
				176.611	551.062			0.0686495	0.0788895	1.70003	0.0472649	0.495563	0.870198	-0.200585
				175.709	709.075			0.349639	0.389576	1.74497	0.0481506	0.500204	0.897486	-0.156039
				173.81	664.491			0.0220746	0.016998	1.79114	0.0286053	0.381631	1.29866	0.377021
		Puerarin xyloside	-21.3191850811082	171.23	549.488			0.011735	0.00885575	1.76152	0.0167204	0.279699	1.32513	0.406134
				171.185	691.509			0.0411973	0.0318767	1.73381	0.0177992	0.289613	1.2924	0.37005
		(6S)-6beta-Hydroxy-1,4,5,6-tetrahydronicotimide-adenine dinucleotide phosphate	-17.542846727674	171.141	764.43			0.00724953	0.00493118	2.09267	0.00370907	0.11078	1.47014	0.555954
				170.69	325.922			0.00886441	0.00654982	1.85801	0.0231415	0.337925	1.35338	0.436569
				169.482	792.46			0.00509447	0.00321733	1.93601	0.0222953	0.330406	1.58345	0.663068
				168.739	746.564			0.00183525	0.00100687	1.33543	0.0228234	0.335124	1.82272	0.866095
		[2,6-dihydroxy-4-({[3-hydroxy-6-(hydroxymethyl)-2,5-bis(3,4,5-trihydroxybenzoyloxy)oxan-4-yl]oxy}carbonyl)phenyl]oxidanesulfonic acid	-14.6401330898873	168.591	717.527			0.0129602	0.00712222	2.02009	0.0067813	0.159532	1.81968	0.863686
				168.534	232.914			0.0141135	0.0159293	1.78796	0.0334668	0.414625	0.88601	-0.174605
				167.829	350.935			0.232103	0.250197	1.74734	0.0349899	0.424014	0.92768	-0.1083
				167.823	295.928			0.0440375	0.0500099	1.90982	0.018791	0.298262	0.880575	-0.183482
				167.715	268.882			0.0932287	0.105306	1.78215	0.0482264	0.500597	0.885313	-0.17574
				165.218	177.089			0.00112016	0.00265017	1.54498	0.0416277	0.463875	0.422676	-1.24238
		N-Hydroxy-MeIQx	11.3722595346767	163.74	230.248			0.111994	0.0490404	2.16236	0.000461727	0.0316419	2.28372	1.19138
		Prolyl-Gamma-glutamate	-12.7273495939886	160.645	244.264			0.162905	0.0356912	2.67441	0.00139569	0.0552866	4.56427	2.19039
		(2-benzyl-3-oxopropoxy)sulfonic acid	-0.0782508761391371	160.645	245.267			0.0246387	0.00348612	2.61995	0.00186184	0.0688247	7.06767	2.82123
				157.127	270.315			0.0110246	0.0173301	2.69976	2.81855e-06	0.000948828	0.636154	-0.652552
		Mecarphon	-23.8273251134134	154.399	272.295			0.0528619	0.0121823	2.66024	0.00228548	0.0796489	4.33922	2.11744
				133.837	848.556			0.0163845	0.00844849	2.23252	0.00707935	0.163325	1.93934	0.955563
		(2-benzyl-3-oxopropoxy)sulfonic acid	-0.52315590761909	127.592	245.267			0.0427465	0.00742571	2.68033	0.000976423	0.0417705	5.75655	2.52521
		Prolyl-Gamma-glutamate	-13.1150080963163	127.472	244.264			0.300294	0.0521547	2.77008	0.000116649	0.0152006	5.75776	2.52551
				126.508	827.047			0.0144812	0.00755533	2.06361	0.00238824	0.0820903	1.91668	0.938609
				123.998	364.191			0.00786463	0.00314405	2.42077	0.000392414	0.0294914	2.50143	1.32275
				123.965	226.18			0.0327842	0.0191072	2.14747	0.00682152	0.160033	1.7158	0.778882
		Calcium hydroxide	4.41246898011983	123.833	75.1003			0.0137207	0.0158496	1.83971	0.0186735	0.297259	0.865678	-0.208098
		1,2-Bis(4-hydroxy-3-methoxyphenyl)ethylene	-16.1758968629861	118.491	273.299			0.0211868	0.00349922	2.75361	0.000327034	0.0271221	6.05472	2.59806
		Glycerone sulfate	6.54446740966331	113.79	171.149			0.0883229	0.0586725	2.30003	0.0130947	0.241875	1.50535	0.590104
		D-Glucosamine	-18.0759620496647	110.221	180.175			0.00351413	0.00119235	2.51134	0.000989284	0.0420669	2.94724	1.55936
				110.184	266.173			0.0118619	0.00511106	2.27106	0.00445375	0.124862	2.32084	1.21465
				110.181	408.142			0.00120959	0.00024612	2.13825	0.000824004	0.039031	4.91463	2.29708
				110.153	364.191			0.0140349	0.00705759	2.468	0.000689206	0.0366335	1.98862	0.99177
				110.133	460.143			0.00147581	0.000381619	2.07616	0.00255943	0.0860123	3.86723	1.9513
				110.124	227.183			0.00777915	0.0028642	2.49589	0.000798946	0.0386257	2.71599	1.44148
				109.888	323.164			0.00641304	0.00276894	2.44085	0.000603017	0.0350303	2.31606	1.21167
				109.825	226.18			0.066275	0.0353455	2.4449	0.00128135	0.0516643	1.87507	0.906941
				106.448	782.518			0.0177033	0.0103092	2.22175	0.00452461	0.126113	1.71724	0.780091
				101.083	214.253			0.00649372	0.00473913	1.85384	0.0374263	0.438208	1.37023	0.454423
		N-Acetoxy-4-aminobiphenyl	11.5309554186202	95.0126	228.268			0.0242313	0.0030102	2.01744	0.00716586	0.164475	8.04974	3.00894
		{[(2E)-2-methyl-3-phenylprop-2-en-1-yl]oxy}sulfonic acid	21.3347147769661	94.8587	229.272			0.00351374	0.00023148	2.4452	0.0105582	0.21062	15.1795	3.92405
				91.8099	242.285			0.00120595	0.00239204	2.53697	9.40339e-05	0.0130887	0.504151	-0.988072
				90.1102	738.493			0.0143245	0.00872673	1.82959	0.0380584	0.441735	1.64145	0.714969
		PE(14:0/22:5(4Z,7Z,10Z,13Z,16Z))	1.33159959956609	89.9	738.994			0.0108454	0.00712286	2.01036	0.0137396	0.249169	1.52262	0.606555
		Phosfolan	-8.20313255630253	88.7977	256.3			0.0692324	0.0527021	2.19696	0.011852	0.22703	1.31366	0.393588
		N-Pyruvoyl-5-methoxy-3-hydroxyanthranilate	-13.4847387466161	86.3812	254.212			0.00218759	0.000880811	2.21854	0.000921539	0.0404641	2.48361	1.31244
				86.3162	272.222			0.00184105	0.000841187	2.06662	0.0104493	0.209269	2.18863	1.13003
		Formothion	18.6923204290893	86.1489	258.28			0.00871562	0.00149577	2.61236	0.000456399	0.0314902	5.82684	2.54271
		PE(14:0/20:2(11Z,14Z))	-8.63059993111933	82.433	716.982			0.00937441	0.0054124	2.09734	0.0161007	0.273749	1.73202	0.792459
		Letrozole	2.70220266743127	79.7766	286.311			0.00324244	0.000586704	2.5541	0.000795456	0.0385679	5.52652	2.46637
				78.9218	517.305			0.00476657	0.00709708	1.67885	0.0485698	0.502371	0.671624	-0.574275
				78.8949	290.269			0.0227596	0.00609423	2.63632	1.83314e-05	0.00411402	3.73462	1.90096
		cis-3,4-Leucopelargonidin	-10.7245961302974	78.695	291.272			0.00220595	0.000163755	2.5743	1.49906e-06	0.000601203	13.4711	3.75179
				77.9492	499.276			0.0029203	0.0049303	1.75012	0.0455939	0.486568	0.592316	-0.755561
		Spirolide B	12.206066080213	77.0456	694.968			0.00501789	0.00287407	2.11973	0.00313086	0.098508	1.74592	0.803986
		N-Methyl-N'-nitro-N-nitrosoguanidine	-20.1222111484342	75.1297	148.097			0.00990342	0.00724984	1.89656	0.0347529	0.42258	1.36602	0.449977
				75.0199	130.086			0.00740047	0.00450122	2.28657	0.00223476	0.0784188	1.6441	0.7173
				74.0611	305.288			0.0246052	0.0102799	2.32343	0.0109282	0.215323	2.39352	1.25913
				73.5356	304.285			0.111104	0.0486876	2.64768	5.33176e-07	0.000307692	2.28199	1.19029
				73.3032	472.276			0.0105014	0.0153269	1.73816	0.0336683	0.415891	0.685159	-0.545489
		Diclofenac acyl glucuronide	-3.12582132372142	73.2958	473.279			0.00149129	0.00241439	1.70659	0.0472892	0.495691	0.617668	-0.695097
				72.3906	455.249			0.00265252	0.00407303	1.54664	0.0484471	0.501739	0.651239	-0.618741
				72.3808	293.117			0.00122074	0.00208729	2.00084	0.018096	0.292247	0.584846	-0.773872
		Oxolinic acid	3.62326319985242	72.3049	262.238			0.0031518	0.000122754	2.65039	0.00181728	0.067609	25.6758	4.68234
				68.6567	428.25			0.00254618	0.00438783	1.88506	0.0175205	0.287105	0.580283	-0.785171
				67.7035	411.223			0.00117684	0.00239987	1.57963	0.0119372	0.228083	0.490376	-1.02804
		Sulfadimethoxine sodium	4.5460480850966	65.7303	333.32			0.0105052	0.00287777	2.37617	0.0147998	0.2606	3.65045	1.86807
				65.6915	163.123			0.0485564	0.0316426	2.01866	0.0124539	0.234355	1.53453	0.617794
				64.8953	290.269			0.00951076	0.00189417	2.73631	0.000105438	0.0141884	5.02107	2.328
		Debromohymenialdisine	-5.57946947717865	63.0715	246.243			0.0132707	0.00315155	2.54095	0.000342367	0.0276608	4.21085	2.07411
		Iridin	19.7150714242624	62.1608	523.473			0.00298063	0.00225557	1.75404	0.0354282	0.42664	1.32145	0.402126
				62.0341	804.531			0.00814667	0.00529005	2.06296	0.0146314	0.258828	1.54	0.622928
				60.3395	159.565			0.000419729	0.00105908	1.64399	0.0304966	0.395052	0.396315	-1.33528
				60.292	337.117			0.00126043	0.00227585	1.85888	0.0101714	0.205777	0.553826	-0.852494
				60.2399	564.507			0.00251243	0.00354395	1.62491	0.0460075	0.488824	0.708937	-0.496271
		Violaceinic acid	-13.9152477183679	60.2329	374.364			0.0179711	0.0114103	1.68585	0.0327772	0.410234	1.57499	0.655339
				59.435	761.509			0.00297771	0.00168376	1.78844	0.0435849	0.475318	1.76849	0.82252
				59.4141	724.503			0.0025122	0.00131869	2.22299	0.00660795	0.157339	1.90508	0.929849
				59.4081	733.51			0.00584905	0.00425143	2.42472	0.000321242	0.0269112	1.37579	0.460256
		Phloretin	5.01342116313821	59.4004	275.277			0.274845	0.0593059	2.76014	2.84781e-09	4.21693e-06	4.63435	2.21237
				59.3917	305.288			0.019283	0.00747031	2.71932	3.33745e-08	2.69643e-05	2.58129	1.36809
				59.3913	139.018			0.328915	0.278129	1.83556	0.044656	0.481376	1.1826	0.241962
				58.5176	707.976			0.00323003	0.00184003	2.11842	0.00313655	0.0986353	1.75543	0.811822
		PS(14:0/20:2(11Z,14Z))	-3.86019377684841	58.517	761.007			0.00690574	0.00406129	2.1279	0.00418279	0.119943	1.70038	0.765859
				58.5097	718.499			0.00482848	0.00340373	1.99429	0.00772585	0.172706	1.41858	0.504452
				58.5051	760.505			0.00888412	0.00632261	1.83702	0.0345866	0.421568	1.40514	0.490709
				58.4943	289.293			0.463366	0.0872008	2.73467	0.00198212	0.0720291	5.31379	2.40974
				58.4916	288.29			2.56717	0.514125	2.74762	0.000986335	0.0419993	4.99329	2.31999
				58.2996	332.316			0.076457	0.0206235	2.56898	3.23248e-05	0.00630187	3.70727	1.89036
		DG(20:1n9/0:0/22:2n6)	7.64525925500601	57.6487	704.159			0.00332458	0.00202982	2.01449	0.00544108	0.14107	1.63787	0.711818
				57.6213	520.323			0.00251333	0.000478145	1.83845	0.0376479	0.439452	5.25642	2.39408
				57.5878	685.963			0.0065863	0.00357845	2.68669	4.48969e-05	0.0078292	1.84054	0.880132
				57.5848	685.461			0.00901008	0.00516347	2.52285	0.000116369	0.0151762	1.74497	0.803199
		TG(18:0/22:4(7Z,10Z,13Z,16Z)/24:0)	-9.44821099196182	56.7645	1024.7			0.00541579	0.0039265	2.01441	0.00692985	0.16137	1.37929	0.463927
		PE(14:0/22:5(4Z,7Z,10Z,13Z,16Z))	0.806298226551542	56.7472	738.994			0.00622463	0.0038973	1.78402	0.0453076	0.484994	1.59716	0.675513
		Hippeastrine	-21.934154533525	56.7187	316.321			0.886564	0.162707	2.72733	0.00182202	0.0677391	5.44883	2.44595
		N(beta)-Epoxysuccimoyl-DAP-Val	20.4173747305892	56.7187	317.324			0.175958	0.0317504	2.72097	0.00240897	0.0825747	5.54193	2.47039
				56.6906	498.31			0.00321965	0.000444246	2.08616	0.0173404	0.285464	7.24745	2.85747
		Angiotensin A	16.0209057035484	56.1388	1003.19			0.00520222	0.00394388	1.91037	0.0259198	0.361134	1.31906	0.399514
		PA(15:0/18:0)	18.2257040383311	55.8709	663.949			0.0107706	0.00612252	2.53826	0.00019668	0.0210542	1.75918	0.814904
				55.8548	621.939			0.00432868	0.00229412	2.4059	0.000532227	0.0334723	1.88686	0.915989
		Tannin	7.20898515424271	55.8462	621.438			0.00670454	0.00383861	2.47177	0.000324438	0.0270281	1.74661	0.804555
				55.8371	663.449			0.0169959	0.0101407	2.47155	0.00032507	0.0270511	1.676	0.745026
				55.819	738.492			0.00659681	0.00436089	2.00536	0.0192189	0.301863	1.51272	0.597148
				55.2681	716.48			0.00676253	0.00431969	1.82294	0.0417698	0.464723	1.56551	0.646636
				54.8306	981.681			0.00332094	0.00255667	1.90645	0.0260137	0.361882	1.29893	0.377325
				54.257	599.426			0.011738	0.00675343	2.59208	0.000143778	0.0174504	1.73808	0.797495
		(8'R)-Neochrome	12.1805747856532	54.257	599.927			0.00759189	0.00417606	2.54725	0.000205574	0.0215782	1.81795	0.862316
				54.0645	600.428			0.0027239	0.00198764	1.68359	0.0451725	0.484248	1.37042	0.454616
				54.0554	642.941			0.00322019	0.00140651	2.03149	0.00458925	0.127241	2.28949	1.19503
				54.0438	642.44			0.0090029	0.00546518	2.41434	0.000908368	0.0402829	1.64732	0.720121
		6-Geranylgeranyl 8'-methyl 6,8'-diapocarotene-6,8'-dioate	-5.67334898995265	54.0281	641.938			0.0191759	0.0116408	2.39722	0.000887197	0.039984	1.64731	0.720111
				54.0025	476.297			0.00252912	0.000224341	1.7794	0.0222315	0.32983	11.2736	3.49487
				53.9501	641.436			0.0288533	0.017348	2.40417	0.00065442	0.0360204	1.66321	0.733967
		Carnosifloside VI	14.7284784941128	53.9194	946.159			0.00268787	0.00175452	2.10244	0.00697274	0.161894	1.53197	0.615387
				53.7387	945.658			0.00301435	0.00217023	1.91041	0.0176714	0.288467	1.38895	0.473996
				53.4836	959.168			0.00663935	0.00496533	2.19118	0.00364469	0.109475	1.33714	0.419152
				53.0624	564.404			0.00225853	0.00125582	1.91488	0.0144354	0.256746	1.79845	0.846751
				52.9099	606.414			0.00507564	0.00309023	2.06891	0.014681	0.259352	1.64248	0.715875
				52.7439	618.414			0.00393096	0.00224745	2.03314	0.00774183	0.172934	1.74907	0.806591
				52.6685	606.916			0.00341845	0.00216413	1.9426	0.0328038	0.410406	1.5796	0.659556
				52.438	619.423			0.0456876	0.0272753	2.48987	0.000599315	0.0349548	1.67506	0.744209
		DG(14:1n5/0:0/18:2n6)	3.62364335607336	52.2733	577.912			0.0110838	0.0063713	2.40684	0.001344	0.0536649	1.73964	0.798791
				52.2522	577.412			0.018228	0.0109386	2.42388	0.000851998	0.0394649	1.6664	0.736731
				52.2516	578.416			0.00502196	0.00285942	2.58738	0.000254837	0.0241473	1.75629	0.812532
				52.2101	620.426			0.0146628	0.00856657	2.40527	0.000438428	0.0309626	1.71163	0.775367
				52.1908	619.924			0.0300849	0.018658	2.40596	0.000844062	0.0393439	1.61244	0.689244
				52.1079	620.928			0.00441065	0.00219533	2.25316	0.00867589	0.18573	2.00911	1.00655
				51.7169	937.154			0.00543298	0.00397698	1.91402	0.0155614	0.268409	1.36611	0.45007
		3-O-(6-O-alpha-D-Xylosylphospho-alpha-D-mannopyranosyl)-alpha-D-mannopyranose	0.4697263810047	51.1157	555.399			0.0267306	0.0155047	2.46754	0.000340955	0.0276124	1.72404	0.78579
		Molybdenum cofactor (sulfide)	24.6932364427018	51.0404	542.391			0.00326254	0.00200876	2.21305	0.00289793	0.0932743	1.62416	0.699693
		1'-Hydroxy-gamma-carotene	7.38264561565771	50.6582	555.899			0.0171028	0.00974298	2.40352	0.000682952	0.0365264	1.75539	0.811794
				50.6125	596.4			0.0062534	0.00371572	2.16826	0.00408529	0.118117	1.68296	0.750998
				50.4408	694.466			0.00418244	0.0024283	2.12433	0.00590254	0.147838	1.72237	0.784398
				50.4329	584.903			0.00490127	0.00238251	2.50127	0.00073704	0.0375485	2.05719	1.04067
		ADP-5-ethyl-4-methylthiazole-2-carboxylate	0.356678254603679	50.4329	597.41			0.069055	0.041066	2.40654	0.000828408	0.0391006	1.68156	0.749803
				50.4249	584.4			0.00812137	0.00483413	2.11761	0.00921862	0.193245	1.68001	0.748466
				50.3957	556.403			0.00709487	0.0040686	2.51502	0.000410886	0.0301042	1.74381	0.802245
				50.3664	597.912			0.0448148	0.026089	2.50816	0.000297311	0.0259922	1.71777	0.780536
				50.2792	901.632			0.00226556	0.0016277	1.99552	0.00694537	0.16156	1.39188	0.477039
				50.2792	902.134			0.00193927	0.00131666	2.06596	0.0142726	0.255	1.47287	0.558625
				50.2597	762.484			0.000957257	7.90543e-05	1.51275	0.048434	0.501671	12.1089	3.59799
				50.2462	846.505			0.00167733	7.40259e-05	2.59201	0.0102573	0.206865	22.6587	4.50199
				50.1883	598.915			0.00553073	0.00315604	2.03942	0.00641319	0.154811	1.75243	0.809354
				50.0523	304.285			0.0360525	0.0152677	2.66985	8.43564e-07	0.000414372	2.36136	1.23962
				49.6467	915.643			0.00259553	0.00179711	1.86342	0.0313157	0.400626	1.44428	0.530354
				49.518	915.144			0.00500057	0.00341764	2.20143	0.00460723	0.127553	1.46316	0.54909
		Reticulatamone	-2.07957811570002	49.2828	533.887			0.0224299	0.0124536	2.54021	0.000142752	0.017371	1.80107	0.848855
				49.2703	880.121			0.00171543	0.00117301	1.93329	0.0128189	0.238672	1.46241	0.54835
				49.0573	892.625			0.00426785	0.00304229	2.04018	0.0106259	0.211454	1.40284	0.488355
				48.8921	914.639			0.00582625	0.00373591	2.09301	0.00485668	0.131785	1.55953	0.64111
				48.7271	520.378			0.00475153	0.00292365	2.14561	0.00572467	0.145285	1.62521	0.700623
		dTDP-4-amino-4,6-dideoxy-5-C-methyl-L-mannose	16.2443680601859	48.6164	562.388			0.0115236	0.00645109	2.15614	0.00241744	0.082772	1.7863	0.836971
		dTDP-2,3,6-trideoxy-3-C-methyl-4-O-methyl-3-nitroso-beta-L-arabino-hexopyranose	-1.76168988002877	48.6164	574.388			0.0078458	0.00410954	2.09184	0.0104402	0.209157	1.90917	0.932942
				48.5608	534.39			0.00829589	0.00518723	2.52934	0.000317071	0.0267565	1.59929	0.677432
				48.5608	562.889			0.00653061	0.00351953	2.34959	0.000516896	0.0331004	1.85553	0.891834
				48.4341	802.479			0.00200395	0.000209876	2.33459	0.0193945	0.303319	9.54826	3.25524
				48.0513	871.115			0.00282277	0.00204048	1.78114	0.0246272	0.350607	1.38338	0.4682
				47.6339	309.279			0.0316918	0.0181108	2.54784	0.000251629	0.0239953	1.74988	0.807256
				47.4641	871.617			0.00240343	0.00148801	2.12774	0.0115044	0.222679	1.6152	0.691712
				45.6634	714.427			0.00179205	0.000165007	2.2325	0.0230307	0.336953	10.8605	3.44101
				44.6571	670.402			0.00128423	9.63535e-05	1.93985	0.0404585	0.456797	13.3283	3.73642
				42.4658	886.608			0.00351259	0.00162395	2.49888	5.10645e-05	0.00846642	2.163	1.11303
		L-Asp(4-L-Arg)	3.44619250542367	41.8103	290.297			0.02517	0.00406896	2.68427	0.000649394	0.0359282	6.18585	2.62897
				41.7641	376.319			0.00240267	0.00291088	1.72446	0.0339314	0.417533	0.825409	-0.276819
		S-(L-Histidin-5-yl)-L-cysteine S-oxide	-16.0318126202713	41.4084	291.299			0.00173158	0.000156645	2.3357	0.00429515	0.12201	11.0541	3.46652
				39.8414	332.316			0.0218827	0.0100326	2.08256	0.00859275	0.184635	2.18116	1.1251
				38.0337	304.285			0.0117783	0.00490588	2.66418	1.8956e-06	0.000696142	2.40086	1.26355
				37.3497	153.034			0.0128181	0.0110765	2.39919	0.000685466	0.0365696	1.15723	0.210681
				36.9321	226.048			0.0480412	0.0444965	1.85421	0.029791	0.390137	1.07966	0.110578
				36.6997	223.058			0.192833	0.17977	1.78059	0.0273305	0.372123	1.07267	0.101201
		N(beta)-Epoxysuccimoyl-DAP-Val	20.1467588449809	36.4197	317.324			0.36387	0.0719387	2.62044	0.0010139	0.0426645	5.05806	2.33858
				36.3734	266.056			0.0206642	0.0133023	2.23171	0.00260899	0.0871154	1.55343	0.635459
				35.3252	781.55			0.057399	0.0312883	2.54266	0.000270517	0.0248633	1.83452	0.875402
				35.2457	210.186			0.062813	0.031356	1.48886	0.0368126	0.434724	2.00322	1.00232
				35.2427	782.557			0.0298253	0.0168155	2.62376	5.23751e-05	0.00859383	1.77368	0.826743
				35.2244	710.505			0.0218034	0.0118481	2.60292	0.00188577	0.069471	1.84024	0.879896
				35.2106	778.529			0.0168341	0.00818159	2.33339	0.000885781	0.0399637	2.05756	1.04093
				34.5542	737.524			0.0454264	0.0248253	2.44912	0.000685913	0.0365773	1.82985	0.871723
				34.3188	695.514			0.00876224	0.00525669	1.85261	0.0175208	0.287107	1.66687	0.737146
		N-[4-(5-Nitro-2-furyl)-2-thiazolyl]acetamide	24.0091847914568	34.21	254.248			0.0186875	0.0120855	2.10415	0.00601269	0.149386	1.54627	0.628796
				33.8491	693.5			0.0245767	0.0146903	2.57053	1.62808e-05	0.0037912	1.67299	0.742428
				33.5669	650.483			0.0171256	0.0107121	1.80785	0.0312422	0.400131	1.59871	0.676911
				33.4201	648.468			0.0261052	0.0154623	2.45275	0.000573191	0.0344038	1.68831	0.755584
		c-DNP-Cys	22.0858193623642	33.3529	330.3			0.00901743	0.00253711	2.12944	0.00849416	0.183325	3.55422	1.82953
				33.312	649.474			0.0100132	0.00597352	2.35606	0.00589103	0.147675	1.67626	0.745247
				33.1632	119.086			0.0415725	0.0240823	2.0071	0.0375843	0.439096	1.72626	0.787654
		Melicopine	-19.8773203882222	32.8618	314.306			0.0235545	0.00547483	2.57445	0.00278294	0.0908772	4.30234	2.10512
				32.7969	110.105			0.00733837	0.00521058	2.04768	0.013737	0.24914	1.40836	0.494016
				32.7813	229.199			0.148573	0.112241	1.82739	0.0254248	0.357157	1.32369	0.404568
				32.6964	72.0449			0.00421174	0.00312957	1.98656	0.0159975	0.272739	1.34579	0.428451
				32.6753	307.263			0.018476	0.0134516	2.32837	0.000803056	0.0386933	1.37351	0.45787
		(5,6,7-trihydroxy-4-oxo-2-phenyl-3,4-dihydro-2H-1-benzopyran-3-yl)oxidanesulfonic acid	5.45179748579597	32.6289	369.319			0.0084868	0.00599679	2.18289	0.00679885	0.159751	1.41522	0.501029
				32.6048	228.196			1.12266	0.836947	1.93205	0.0157142	0.269937	1.34138	0.423714
				32.5284	175.148			0.0666307	0.0504297	1.79716	0.0420763	0.466541	1.32126	0.401912
				32.5261	106.066			0.0134332	0.00984122	1.99838	0.00912326	0.19194	1.36499	0.448894
		5,6-Dihydro-5-fluorouracil	7.55362022698547	32.5261	133.101			0.0471194	0.0195755	2.62359	1.04044e-06	0.000467003	2.40706	1.26727
				32.5249	211.17			0.0929373	0.0663353	1.98039	0.0116054	0.223952	1.40102	0.48648
				32.5237	91.0547			0.0689518	0.047437	2.23737	0.00357194	0.107983	1.45354	0.539575
		3-Nitroacrylate	-17.4188246473703	32.5237	118.065			0.107972	0.0830636	1.86018	0.0362833	0.431671	1.29987	0.378367
				32.5176	117.07			0.0134055	0.00991487	1.90486	0.0166096	0.27865	1.35206	0.435157
				32.5069	121.102			0.0333432	0.0250204	1.76097	0.0375909	0.439133	1.33264	0.414287
				32.5059	132.081			0.0150281	0.0109838	2.12378	0.0075754	0.170537	1.36821	0.452292
		D-Glycerate	11.8984133646532	32.4917	107.086			0.0493604	0.0365531	1.84127	0.0313429	0.400809	1.35037	0.433359
				32.4213	208.17			0.321146	0.249112	1.98527	0.0102498	0.20677	1.28916	0.366436
				32.3508	96.0893			0.00953933	0.00638334	1.77894	0.0284037	0.380153	1.49441	0.579578
				32.1112	145.101			0.0174785	0.0110803	2.12507	0.00452393	0.126101	1.57744	0.657587
				32.1112	149.133			0.0371988	0.0275699	1.76407	0.0336966	0.416068	1.34926	0.432163
		5-FU	8.64582902285556	32.0099	131.086			0.0501292	0.0354967	1.91662	0.0142494	0.254749	1.41222	0.497965
				31.9846	226.18			1.30764	0.93604	1.9415	0.0117268	0.225473	1.39699	0.482325
				31.8222	209.154			0.500161	0.357107	1.92069	0.0213568	0.321801	1.40059	0.486035
		D-Glucose	-24.0880581208967	31.7859	181.159			0.0811468	0.0558577	2.03557	0.00586748	0.14734	1.45274	0.538778
				31.7626	227.183			0.160382	0.0929004	1.28105	0.0290387	0.384777	1.72638	0.787753
		D-Glucosamine	-18.5799805269805	31.6815	180.175			0.0207943	0.0132304	2.0889	0.00322708	0.10064	1.57171	0.652331
		Azaserine	10.2990980020156	31.5319	174.136			0.0311059	0.0225103	1.89611	0.0100737	0.204532	1.38185	0.466604
				29.9224	480.514			0.00326188	0.0114958	2.76868	5.673e-05	0.00899888	0.283744	-1.81734
		Diflupredte	-17.8876632572857	29.8358	509.55			0.000817765	0.00439552	2.68925	0.00270006	0.0891057	0.186045	-2.42627
				29.7735	508.546			0.00199317	0.011219	2.7082	0.00176469	0.0661545	0.177661	-2.4928
				665.372	341.974			0.0121382	0.00937779	1.89172	0.0223195	0.330624	1.29436	0.372238
				601.009	289.909			0.00846653	0.0132781	1.79521	0.0249074	0.352928	0.637631	-0.649207
				597.211	288.91			0.315527	0.259018	2.36624	0.00347449	0.105954	1.21817	0.284712
		Calcium iodide	-17.3872311355778	597.167	294.889			0.0903797	0.141709	1.81218	0.0423312	0.468045	0.637785	-0.648859
				591.467	252.884			0.179666	0.122718	1.63478	0.046065	0.489136	1.46406	0.549973
				579.784	237.951			0.231951	0.10931	1.94384	0.0388921	0.447018	2.12195	1.08539
				528.525	210.973			0.246205	0.30029	1.58597	0.0440015	0.477691	0.81989	-0.286497
		Acutumidine	13.071850470848	447.173	384.836			0.0149659	0.0176617	2.09122	0.00867402	0.185706	0.847368	-0.23894
				435.454	318.849			0.0185384	0.0298348	2.08779	0.0138542	0.250438	0.621367	-0.686482
				434.53	234.873			0.073153	0.0927347	1.80073	0.0381298	0.44213	0.788842	-0.342192
				434.482	164.895			0.0162227	0.0208671	1.91844	0.0137785	0.2496	0.777429	-0.363217
				387.734	132.038			0.00819037	0.0120828	1.97237	0.0090519	0.190958	0.677853	-0.560956
				379.824	188.939			0.0422683	0.0351621	2.0162	0.012645	0.236627	1.2021	0.265555
				377.173	100.009			0.0477834	0.0640069	2.04892	0.0151805	0.264543	0.746536	-0.421716
				376.318	141.877			0.10124	0.157505	1.98024	0.00593504	0.148297	0.642772	-0.637621
				375.929	138.971			0.0867906	0.123103	1.96412	0.00871142	0.186196	0.705023	-0.504258
				372.44	249.997			0.0226126	0.0195839	1.69282	0.0466911	0.492509	1.15465	0.207456
				366.051	134.894			0.129413	0.0813224	1.97109	0.00847021	0.183005	1.59136	0.670257
				344.815	207.056			0.0139894	0.0108709	1.76361	0.0183764	0.294699	1.28687	0.363864
				344.208	220.887			0.00535565	0.00358711	1.76718	0.0426381	0.469844	1.49303	0.578239
				282.139	328.046			0.00902931	0.0244996	2.49286	0.000605874	0.0350882	0.368549	-1.44007
				269.12	233.994			0.0102089	0.00769732	1.72267	0.025676	0.359183	1.32629	0.407395
				197.327	208.935			0.016448	0.0240423	1.82775	0.0220687	0.328354	0.684126	-0.547665
				196.48	184.938			0.0147936	0.00851626	1.77868	0.0369241	0.435362	1.73711	0.796686
				196.445	160.977			0.250168	0.325787	1.72719	0.0409284	0.459664	0.767887	-0.381034
				194.667	333.986			0.372925	0.523642	1.68215	0.0374086	0.438109	0.712176	-0.489694
				192.151	533.986			0.712963	0.434486	2.06419	0.00502268	0.134509	1.64094	0.714519
				190.17	232.951			0.266565	0.378932	1.7319	0.0259683	0.361521	0.703465	-0.507449
				189.94	228.925			0.0136294	0.0226691	1.71246	0.0238999	0.344479	0.601236	-0.733997
				184.997	470.915			0.0136998	0.0200118	1.38482	0.0465682	0.491851	0.684587	-0.546695
				180.664	144.869			37.9109	41.1417	1.76983	0.0447521	0.481913	0.921473	-0.117986
				178.84	787.005			0.0163455	0.0243353	2.09351	0.00539058	0.140301	0.671679	-0.574156
		1D-myo-Inositol 1,5-bis(diphosphate) 2,3,4,6-tetrakisphosphate	6.95825298231074	178.352	821.008			0.0170459	0.0270856	1.82761	0.0110744	0.217168	0.629337	-0.668096
				177.972	768.671			0.0146682	0.0206535	1.66362	0.0394278	0.450402	0.7102	-0.493702
				177.97	357.982			0.115632	0.148742	1.73682	0.0397751	0.452574	0.7774	-0.36327
				177.933	889.017			0.0130283	0.0173393	1.84964	0.0233349	0.339613	0.751376	-0.412392
				177.89	931.765			0.0447753	0.0584033	1.65426	0.0484539	0.501774	0.766657	-0.383346
		PS(16:0/20:4(5Z,8Z,11Z,14Z))	-12.8392290290498	177.844	785.009			0.0525741	0.061604	1.61917	0.0490892	0.50503	0.85342	-0.228672
		TG(15:0/22:4(7Z,10Z,13Z,16Z)/22:5(4Z,7Z,10Z,13Z,16Z))	21.0655866028198	177.819	944.519			0.124445	0.152907	2.11661	0.00501197	0.134336	0.813857	-0.297153
		PIP(16:1(9Z)/18:0)	12.2093420295943	177.802	890.014			0.0224362	0.0315329	1.7924	0.0405278	0.457222	0.711516	-0.491032
				177.336	840.676			0.0605387	0.0752054	2.02876	0.00678193	0.15954	0.804978	-0.31298
				177.252	821.674			0.0176133	0.0141459	1.61327	0.0429256	0.471518	1.24512	0.316289
		Furathiocarb	10.4298014899212	177.242	383.486			0.0956011	0.114406	1.85687	0.0210617	0.319036	0.835629	-0.259066
		Apigenin 4'-[p-coumaroyl-(->2)-glucuronyl-(1->2)-glucuronide] 7-glucuronide	2.71034605598163	177.22	945.762			0.0253189	0.037087	1.7703	0.0400835	0.454488	0.682688	-0.550701
				177.163	946.016			0.121222	0.149335	1.72168	0.0333462	0.413864	0.811743	-0.300906
				177.15	479.327			0.0227455	0.030242	2.27808	0.00688914	0.16087	0.752118	-0.41097
		[5-hydroxy-7-methoxy-2,2-dimethyl-6-(3-phenylpropanoyl)-3,4-dihydro-2H-1-benzopyran-4-yl]oxidanesulfonic acid	-0.689452857008282	177.112	437.487			0.0436585	0.0786249	2.40352	0.000486478	0.0323208	0.555276	-0.848723
		Sphinganine 1-phosphate	-20.073506582331	177.075	382.487			0.09337	0.11737	2.01897	0.00756394	0.17037	0.795521	-0.330028
				177.075	838.678			0.173549	0.209561	1.63504	0.0446037	0.481084	0.828155	-0.272027
				177.069	354.986			0.238364	0.282039	1.9167	0.0377862	0.440224	0.845147	-0.242726
				177.068	127.943			0.251865	0.29264	2.20996	0.00457405	0.126977	0.860664	-0.216477
		N-debutylhalofantrine	-4.07631340242918	177.058	445.322			0.0574898	0.071476	1.94622	0.0135678	0.247252	0.804323	-0.314153
				177.049	462.991			0.253414	0.294314	1.90462	0.0263335	0.364409	0.861032	-0.215861
				176.817	876.764			0.0111468	0.0167791	1.62605	0.0401803	0.455086	0.664329	-0.590029
				176.257	834.681			0.0596271	0.0683752	1.72753	0.0310039	0.39852	0.872057	-0.197506
				174.842	154.934			0.225622	0.204401	1.87445	0.0158986	0.271766	1.10382	0.142503
		2-({2-[4-(1,2-dihydroxyethyl)-5,11,12,13-tetrahydroxy-8-oxo-3,7-dioxatricyclo[7.4.0.0trideca-1(13),9,11-trien-10-yl]-3,4,8,9,10-pentahydroxy-6-oxo-6H-benzo[c]chromen-1-yl}formamido)acetic acid	11.3837464261156	171.4	690.506			0.0427857	0.0310529	1.98363	0.0109198	0.215217	1.37783	0.4624
				170.814	800.395			0.0210931	0.0148252	1.86763	0.0150242	0.262934	1.42278	0.508717
				170.795	689.499			0.168766	0.124392	2.14369	0.00292938	0.0939179	1.35672	0.440128
				170.791	688.498			0.397853	0.304151	1.99086	0.00813701	0.178481	1.30808	0.387447
				170.791	798.397			0.0378779	0.0258891	2.05119	0.00605951	0.150037	1.46308	0.549011
		N(omega)-(ADP-D-ribosyl)-L-arginine	24.9791401974933	169.101	716.527			0.278911	0.226013	1.7357	0.0321878	0.40641	1.23405	0.303404
		[2,6-dihydroxy-4-({[3-hydroxy-6-(hydroxymethyl)-2,5-bis(3,4,5-trihydroxybenzoyloxy)oxan-4-yl]oxy}carbonyl)phenyl]oxidanesulfonic acid	-8.30320303822475	169.091	717.531			0.112037	0.0939024	1.61178	0.0478549	0.498664	1.19313	0.254747
				169.081	824.412			0.0117046	0.00388117	1.8184	0.0268639	0.368544	3.01575	1.59252
				169.081	826.426			0.0223569	0.0170836	1.64705	0.0379744	0.441271	1.30868	0.388107
		[6,7,8,11,12,13,22-heptahydroxy-3,16-dioxo-21-(3,4,5-trihydroxybenzoyloxy)-2,17,20-trioxatetracyclo[17.3.1.0tricosa-4,6,8,10,12,14-hexaen-23-yl]oxidanesulfonic acid	-4.28002657891458	168.878	715.514			0.0663645	0.0386877	2.37568	0.000452068	0.0313652	1.71539	0.778535
				168.144	158.909			0.364895	0.400619	2.00121	0.0302294	0.393204	0.910829	-0.134748
				167.328	172.908			0.56816	0.626158	1.57044	0.0418551	0.46523	0.907375	-0.140229
				167.273	279.039			0.0538566	0.11962	1.75323	0.0192105	0.301793	0.450231	-1.15126
				166.4	196.952			0.204995	0.179922	2.11321	0.00587997	0.147518	1.13935	0.188217
		Quinclorac	-10.3922234984144	165.531	243.063			0.0190322	0.0446698	1.50107	0.0104763	0.209605	0.426065	-1.23085
				161.125	411.953			0.0916883	0.0691098	1.89108	0.0268591	0.368507	1.3267	0.407847
				154.892	165.019			0.201054	0.131918	1.84826	0.0183927	0.29484	1.52409	0.607948
				128.393	132.074			0.0775411	0.085893	1.83159	0.0273233	0.372068	0.902764	-0.14758
		5-Phosphonooxy-L-lysine	24.6009252833595	124.287	243.18			0.119315	0.0523812	2.42004	0.000557312	0.034053	2.27783	1.18766
				124.247	340.145			0.0447215	0.0172476	2.4195	0.00051649	0.0330903	2.59291	1.37457
				123.459	242.176			0.881232	0.435568	2.4631	0.000633038	0.0356215	2.02318	1.01662
				109.737	264.158			0.0798556	0.0357168	2.31255	0.00279449	0.091121	2.2358	1.16079
				109.734	324.18			0.0548142	0.0256147	2.31341	0.000865175	0.0396626	2.13995	1.09757
				109.728	400.166			0.0288233	0.0113642	2.51452	5.9474e-05	0.00924054	2.53633	1.34274
				109.724	242.176			1.80682	0.862677	2.42288	0.00108343	0.0450789	2.09443	1.06656
		5-Phosphonooxy-L-lysine	24.1543859090561	109.724	243.18			0.239677	0.108145	2.40633	0.000909307	0.0402959	2.21626	1.14813
				109.708	340.145			0.0756599	0.0363495	2.41307	0.000597756	0.0349228	2.08145	1.05759
				109.706	343.12			0.005962	0.00133752	2.33716	0.00215158	0.0763642	4.4575	2.15623
		Leflunomide	-13.1234023394698	86.7054	271.211			0.00858086	0.00325643	1.83618	0.0186883	0.297386	2.63505	1.39783
				86.6741	270.208			0.084112	0.041404	2.2962	0.00254388	0.0856634	2.03149	1.02254
				73.6663	362.292			0.00660436	0.000775927	2.67318	0.00149435	0.0583112	8.51157	3.08943
				68.0466	273.066			0.0418494	0.0498337	1.72289	0.0436335	0.475596	0.839781	-0.251914
				60.6875	290.064			0.0386142	0.0448698	1.86646	0.0214637	0.322796	0.860582	-0.216616
				59.7227	762.543			0.0150937	0.0214284	1.55053	0.0393647	0.450005	0.704375	-0.505585
				59.5919	202.026			0.390069	0.270293	1.76457	0.043511	0.474895	1.44314	0.529208
				59.3671	761.538			0.0347073	0.0505326	1.8524	0.0178184	0.289785	0.68683	-0.541975
				58.9843	745.508			0.0510437	0.0378705	2.17008	0.00217485	0.0769436	1.34785	0.430657
				58.9085	130.095			0.0100487	0.0148261	1.8037	0.0265943	0.366452	0.677768	-0.561138
				58.8659	287.082			0.00792937	0.0127865	2.07583	0.00432704	0.122589	0.620134	-0.689347
				56.1293	242.995			0.118149	0.0180699	2.84212	4.13796e-09	4.21693e-06	6.53846	2.70895
		Trichlormethine	12.6803746564314	55.8489	241.996			0.32793	0.068193	2.37973	3.05494e-09	4.21693e-06	4.80885	2.26569
				55.8489	485.001			0.0288326	0.00405643	2.79581	3.75421e-05	0.0069774	7.10788	2.82942
		2-Protocatechoylphloroglucinolcarboxylate	-10.2977938237023	42.6488	307.229			0.00586576	0.0228645	2.20098	0.0182625	0.293707	0.256545	-1.96272
		Methyclothiazide	-22.7025340991337	42.2034	361.236			0.017651	0.0308259	1.97738	0.0234433	0.340554	0.572603	-0.804392
				37.4816	280.237			0.276779	0.537928	1.66658	0.0340003	0.417961	0.514527	-0.958681
				36.7308	171.139			0.535085	0.733675	1.8082	0.0195773	0.304822	0.729321	-0.455374
				35.5377	226.181			0.120364	0.0761796	1.73195	0.0340487	0.418261	1.58	0.659927
				34.847	211.947			0.107214	0.0769804	1.7648	0.0495164	0.507196	1.39274	0.477927
				32.8197	270.926			0.166645	0.141294	1.61786	0.045572	0.486447	1.17942	0.238075
				32.1871	214.145			0.202064	0.126428	1.78839	0.035211	0.425343	1.59825	0.676489
				32.1534	336.91			0.0389295	0.0313486	1.72329	0.0372086	0.436979	1.24183	0.312463
				32.1156	242.176			7.22123	4.87301	1.88161	0.0254453	0.357322	1.48188	0.567432
		4-Amino-2-methyl-5-(phosphooxymethyl)pyrimidine	20.1198537796546	30.0216	220.147			0.084559	0.0476747	2.17389	0.00553025	0.142415	1.77367	0.826735
				26.3625	408.192			0.0561479	0.0390617	1.83937	0.0176599	0.288364	1.43742	0.523478
				25.7098	115.92			1.21971	1.65691	1.82717	0.0265018	0.365729	0.736135	-0.441957
				25.7098	130.944			0.959328	1.33173	1.8425	0.0277651	0.375408	0.720364	-0.473202
				24.7594	132.923			0.139478	0.213172	1.78046	0.0337561	0.41644	0.654298	-0.61198
				16.8845	395.883			0.0164017	0.0295994	2.30969	0.0098093	0.201119	0.554124	-0.851718
